# Supplementary material for: Identification of novel regulatory modules in dicotyledonous plants using expression data and comparative genomics
Source: Genome Biol. 2006 Nov 7;7(11):R103. doi: 10.1186/gb-2006-7-11-r103 (PMC1794593; doi:10.1186/gb-2006-7-11-r103)
Supplement: Additional data file 5 — Overview of the 489 Arabidopsis microarray experiments [file gb-2006-7-11-r103-S5.xls]

## Sheet: ST1_EXP_annotation_reformat
header	htmlfile	ExperimentalParameters	Tissue	Treatment
ATGE_1_A.CEL.ATGE_1_B.CEL.ATGE_1_C.CEL	/share/nasc/AtGenExpress_Developmental_series_leaves/AtGenExpress_Developmental_series_leaves.html	gene_knock_out;organism_part;developmental_stage	cotyledons	NA
ATGE_10_A.CEL.ATGE_10_B.CEL.ATGE_10_C.CEL	/share/nasc/AtGenExpress_Developmental_series_leaves/AtGenExpress_Developmental_series_leaves.html	gene_knock_out;organism_part;developmental_stage	rosette leaf #4, 1cm long	NA
ATGE_100_A.CEL.ATGE_100_B.CEL.ATGE_100_C.CEL	/share/nasc/AtGenExpress_dev_series_seedlings_and_whole_plants/AtGenExpress_dev_series_seedlings_and_whole_plants.html	gene_knock_out;organism_part;developmental_stage	seedling, green parts	NA
ATGE_101_A.CEL.ATGE_101_B.CEL.ATGE_101_C.CEL	/share/nasc/AtGenExpress_dev_series_seedlings_and_whole_plants/AtGenExpress_dev_series_seedlings_and_whole_plants.html	gene_knock_out;organism_part;developmental_stage	seedling, green parts	NA
ATGE_11_A.CEL.ATGE_11_B.CEL.ATGE_11_C.CEL	/share/nasc/AtGenExpress_Developmental_series_leaves/AtGenExpress_Developmental_series_leaves.html	gene_knock_out;organism_part;developmental_stage	rosette leaf #4, 1cm long	NA
ATGE_12_A.CEL.ATGE_12_B.CEL.ATGE_12_C.CEL	/share/nasc/AtGenExpress_Developmental_series_leaves/AtGenExpress_Developmental_series_leaves.html	gene_knock_out;organism_part;developmental_stage	rosette leaf # 2	NA
ATGE_13_A.CEL.ATGE_13_B.CEL.ATGE_13_C.CEL	/share/nasc/AtGenExpress_Developmental_series_leaves/AtGenExpress_Developmental_series_leaves.html	gene_knock_out;organism_part;developmental_stage	rosette leaf # 4	NA
ATGE_14_A.CEL.ATGE_14_B.CEL.ATGE_14_C.CEL	/share/nasc/AtGenExpress_Developmental_series_leaves/AtGenExpress_Developmental_series_leaves.html	gene_knock_out;organism_part;developmental_stage	rosette leaf # 4	NA
ATGE_15_A.CEL.ATGE_15_B.CEL.ATGE_15_C.CEL	/share/nasc/AtGenExpress_Developmental_series_leaves/AtGenExpress_Developmental_series_leaves.html	gene_knock_out;organism_part;developmental_stage	rosette leaf # 8	NA
ATGE_16_A.CEL.ATGE_16_B.CEL.ATGE_16_C.CEL	/share/nasc/AtGenExpress_Developmental_series_leaves/AtGenExpress_Developmental_series_leaves.html	gene_knock_out;organism_part;developmental_stage	rosette leaf # 10	NA
ATGE_17_A.CEL.ATGE_17_B.CEL.ATGE_17_C.CEL	/share/nasc/AtGenExpress_Developmental_series_leaves/AtGenExpress_Developmental_series_leaves.html	gene_knock_out;organism_part;developmental_stage	rosette leaf # 12	NA
ATGE_18_A.CEL.ATGE_18_B.CEL.ATGE_18_C.CEL	/share/nasc/AtGenExpress_Developmental_series_leaves/AtGenExpress_Developmental_series_leaves.html	gene_knock_out;organism_part;developmental_stage	rosette leaf # 12	NA
ATGE_19_A.CEL.ATGE_19_B.CEL.ATGE_19_C.CEL	/share/nasc/AtGenExpress_Developmental_series_leaves/AtGenExpress_Developmental_series_leaves.html	gene_knock_out;organism_part;developmental_stage	leaf 7, petiol	NA
ATGE_2_A.CEL.ATGE_2_B.CEL.ATGE_2_C.CEL	/share/nasc/AtGenExpress_Developmental_series_shoots_and_stems/AtGenExpress_Developmental_series_shoots_and_stems.html	gene_knock_out;organism_part;developmental_stage	hypocotyl	NA
ATGE_20_A.CEL.ATGE_20_B.CEL.ATGE_20_C.CEL	/share/nasc/AtGenExpress_Developmental_series_leaves/AtGenExpress_Developmental_series_leaves.html	gene_knock_out;organism_part;developmental_stage	leaf 7, proximal half	NA
ATGE_21_A.CEL.ATGE_21_B.CEL.ATGE_21_C.CEL	/share/nasc/AtGenExpress_Developmental_series_leaves/AtGenExpress_Developmental_series_leaves.html	gene_knock_out;organism_part;developmental_stage	leaf 7, distal half	NA
ATGE_22_A.CEL.ATGE_22_B.CEL.ATGE_22_C.CEL	/share/nasc/AtGenExpress_dev_series_seedlings_and_whole_plants/AtGenExpress_dev_series_seedlings_and_whole_plants.html	gene_knock_out;organism_part;developmental_stage	developmental drift; whole plant after transition, but before bolting	NA
ATGE_23_A.CEL.ATGE_23_B.CEL.ATGE_23_C.CEL	/share/nasc/AtGenExpress_dev_series_seedlings_and_whole_plants/AtGenExpress_dev_series_seedlings_and_whole_plants.html	gene_knock_out;organism_part;developmental_stage	developmental drift; whole plant after transition, but before bolting	NA
ATGE_24_A.CEL.ATGE_24_B.CEL.ATGE_24_C.CEL	/share/nasc/AtGenExpress_dev_series_seedlings_and_whole_plants/AtGenExpress_dev_series_seedlings_and_whole_plants.html	gene_knock_out;organism_part;developmental_stage	developmental drift; whole plant after transition, but before bolting	NA
ATGE_25_A.CEL.ATGE_25_B.CEL.ATGE_25_C.CEL	/share/nasc/AtGenExpress_Developmental_series_leaves/AtGenExpress_Developmental_series_leaves.html	gene_knock_out;organism_part;developmental_stage	senescing leaves	NA
ATGE_26_A.CEL.ATGE_26_B.CEL.ATGE_26_C.CEL	/share/nasc/AtGenExpress_Developmental_series_leaves/AtGenExpress_Developmental_series_leaves.html	gene_knock_out;organism_part;developmental_stage	cauline leaves	NA
ATGE_27_A.CEL.ATGE_27_B.CEL.ATGE_27_C.CEL	/share/nasc/AtGenExpress_Developmental_series_shoots_and_stems/AtGenExpress_Developmental_series_shoots_and_stems.html	gene_knock_out;organism_part;developmental_stage	stem, 2nd internode	NA
ATGE_28_A2.CEL.ATGE_28_B2.CEL.ATGE_28_C2.CEL	/share/nasc/AtGenExpress_Developmental_series_shoots_and_stems/AtGenExpress_Developmental_series_shoots_and_stems.html	gene_knock_out;organism_part;developmental_stage	1st node	NA
ATGE_29_A2.CEL.ATGE_29_B2.CEL.ATGE_29_C2.CEL	/share/nasc/AtGenExpress_Developmental_series_shoots_and_stems/AtGenExpress_Developmental_series_shoots_and_stems.html	gene_knock_out;organism_part;developmental_stage	shoot apex, inflorescence (after bolting)	NA
ATGE_3_A.CEL.ATGE_3_B.CEL.ATGE_3_C.CEL	/share/nasc/AtGenExpress_dev_series_roots/AtGenExpress_dev_series_roots.html	gene_knock_out;organism_part;developmental_stage	roots	NA
ATGE_31_A2.CEL.ATGE_31_B2.CEL.ATGE_31_C2.CEL	/share/nasc/AtGenExpress_Developmental_series_flowers_and_pollen/AtGenExpress_Developmental_series_flowers_and_pollen.html	gene_knock_out;organism_part;developmental_stage	flowers stage 9	NA
ATGE_32_A2.CEL.ATGE_32_B2.CEL.ATGE_32_C2.CEL	/share/nasc/AtGenExpress_Developmental_series_flowers_and_pollen/AtGenExpress_Developmental_series_flowers_and_pollen.html	gene_knock_out;organism_part;developmental_stage	flowers stage 10/11	NA
ATGE_33_A.CEL.ATGE_33_B.CEL.ATGE_33_C.CEL	/share/nasc/AtGenExpress_Developmental_series_flowers_and_pollen/AtGenExpress_Developmental_series_flowers_and_pollen.html	gene_knock_out;organism_part;developmental_stage	flowers stage 12	NA
ATGE_34_A.CEL.ATGE_34_B.CEL.ATGE_34_C.CEL	/share/nasc/AtGenExpress_Developmental_series_flowers_and_pollen/AtGenExpress_Developmental_series_flowers_and_pollen.html	gene_knock_out;organism_part;developmental_stage	flowers stage 12, sepals	NA
ATGE_35_A.CEL.ATGE_35_B.CEL.ATGE_35_C.CEL	/share/nasc/AtGenExpress_Developmental_series_flowers_and_pollen/AtGenExpress_Developmental_series_flowers_and_pollen.html	gene_knock_out;organism_part;developmental_stage	flowers stage 12, petals	NA
ATGE_36_A.CEL.ATGE_36_B.CEL.ATGE_36_C.CEL	/share/nasc/AtGenExpress_Developmental_series_flowers_and_pollen/AtGenExpress_Developmental_series_flowers_and_pollen.html	gene_knock_out;organism_part;developmental_stage	flowers stage 12, stamens	NA
ATGE_37_A.CEL.ATGE_37_B.CEL.ATGE_37_C.CEL	/share/nasc/AtGenExpress_Developmental_series_flowers_and_pollen/AtGenExpress_Developmental_series_flowers_and_pollen.html	gene_knock_out;organism_part;developmental_stage	flowers stage 12, carpels	NA
ATGE_39_A.CEL.ATGE_39_B.CEL.ATGE_39_C.CEL	/share/nasc/AtGenExpress_Developmental_series_flowers_and_pollen/AtGenExpress_Developmental_series_flowers_and_pollen.html	gene_knock_out;organism_part;developmental_stage	flowers stage 15	NA
ATGE_4_A.CEL.ATGE_4_B.CEL.ATGE_4_C.CEL	/share/nasc/AtGenExpress_Developmental_series_shoots_and_stems/AtGenExpress_Developmental_series_shoots_and_stems.html	gene_knock_out;organism_part;developmental_stage	shoot apex, vegetative + young leaves	NA
ATGE_40_A.CEL.ATGE_40_B.CEL.ATGE_40_C.CEL	/share/nasc/AtGenExpress_Developmental_series_flowers_and_pollen/AtGenExpress_Developmental_series_flowers_and_pollen.html	gene_knock_out;organism_part;developmental_stage	flowers stage 15, pedicels	NA
ATGE_41_A.CEL.ATGE_41_B.CEL.ATGE_41_C.CEL	/share/nasc/AtGenExpress_Developmental_series_flowers_and_pollen/AtGenExpress_Developmental_series_flowers_and_pollen.html	gene_knock_out;organism_part;developmental_stage	flowers stage 15, sepals	NA
ATGE_42_B.CEL.ATGE_42_C.CEL.ATGE_42_D.CEL	/share/nasc/AtGenExpress_Developmental_series_flowers_and_pollen/AtGenExpress_Developmental_series_flowers_and_pollen.html	gene_knock_out;organism_part;developmental_stage	flowers stage 15, petals	NA
ATGE_43_A.CEL.ATGE_43_B.CEL.ATGE_43_C.CEL	/share/nasc/AtGenExpress_Developmental_series_flowers_and_pollen/AtGenExpress_Developmental_series_flowers_and_pollen.html	gene_knock_out;organism_part;developmental_stage	flowers stage 15, stamen	NA
ATGE_45_A.CEL.ATGE_45_B.CEL.ATGE_45_C.CEL	/share/nasc/AtGenExpress_Developmental_series_flowers_and_pollen/AtGenExpress_Developmental_series_flowers_and_pollen.html	gene_knock_out;organism_part;developmental_stage	flowers stage 15, carpels	NA
ATGE_46_A.CEL.ATGE_46_B.CEL.ATGE_46_C.CEL	/share/nasc/AtGenExpress_Developmental_series_shoots_and_stems/AtGenExpress_Developmental_series_shoots_and_stems.html	gene_knock_out;organism_part;developmental_stage	shoot apex, inflorescence (after bolting)	NA
ATGE_47_A.CEL.ATGE_47_B.CEL.ATGE_47_C.CEL	/share/nasc/AtGenExpress_Developmental_series_shoots_and_stems/AtGenExpress_Developmental_series_shoots_and_stems.html	gene_knock_out;organism_part;developmental_stage	shoot apex, inflorescence (after bolting)	NA
ATGE_48_A.CEL.ATGE_48_B.CEL.ATGE_48_C.CEL	/share/nasc/AtGenExpress_Developmental_series_shoots_and_stems/AtGenExpress_Developmental_series_shoots_and_stems.html	gene_knock_out;organism_part;developmental_stage	shoot apex, inflorescence (after bolting)	NA
ATGE_49_A.CEL.ATGE_49_B.CEL.ATGE_49_C.CEL	/share/nasc/AtGenExpress_Developmental_series_shoots_and_stems/AtGenExpress_Developmental_series_shoots_and_stems.html	gene_knock_out;organism_part;developmental_stage	shoot apex, inflorescence (after bolting)	NA
ATGE_5_A.CEL.ATGE_5_B.CEL.ATGE_5_C.CEL	/share/nasc/AtGenExpress_Developmental_series_leaves/AtGenExpress_Developmental_series_leaves.html	gene_knock_out;organism_part;developmental_stage	leaves 1 + 2	NA
ATGE_50_A.CEL.ATGE_50_B.CEL.ATGE_50_C.CEL	/share/nasc/AtGenExpress_Developmental_series_shoots_and_stems/AtGenExpress_Developmental_series_shoots_and_stems.html	gene_knock_out;organism_part;developmental_stage	shoot apex, inflorescence (after bolting)	NA
ATGE_51_A.CEL.ATGE_51_B.CEL.ATGE_51_C.CEL	/share/nasc/AtGenExpress_Developmental_series_shoots_and_stems/AtGenExpress_Developmental_series_shoots_and_stems.html	gene_knock_out;organism_part;developmental_stage	shoot apex, inflorescence (after bolting)	NA
ATGE_52_A.CEL.ATGE_52_B.CEL.ATGE_52_C.CEL	/share/nasc/AtGenExpress_Developmental_series_shoots_and_stems/AtGenExpress_Developmental_series_shoots_and_stems.html	gene_knock_out;organism_part;developmental_stage	shoot apex, inflorescence (after bolting)	NA
ATGE_53_A.CEL.ATGE_53_B.CEL.ATGE_53_C.CEL	/share/nasc/AtGenExpress_Developmental_series_flowers_and_pollen/AtGenExpress_Developmental_series_flowers_and_pollen.html	gene_knock_out;organism_part;developmental_stage	flower stage 12 equivalent; multi-carpel gyneoceum; enlarged meristem; increased organ number	NA
ATGE_54_A.CEL.ATGE_54_B.CEL.ATGE_54_C.CEL	/share/nasc/AtGenExpress_Developmental_series_flowers_and_pollen/AtGenExpress_Developmental_series_flowers_and_pollen.html	gene_knock_out;organism_part;developmental_stage	flower stage 12 equivalent; flowers converted to leaf-like structures; some shoot characteristics	NA
ATGE_55_A.CEL.ATGE_55_B.CEL.ATGE_55_C.CEL	/share/nasc/AtGenExpress_Developmental_series_flowers_and_pollen/AtGenExpress_Developmental_series_flowers_and_pollen.html	gene_knock_out;organism_part;developmental_stage	flower stage 12 equivalent; flowers without sepals, petals replaced by sec. flowers	NA
ATGE_56_A.CEL.ATGE_56_B.CEL.ATGE_56_C.CEL	/share/nasc/AtGenExpress_Developmental_series_flowers_and_pollen/AtGenExpress_Developmental_series_flowers_and_pollen.html	gene_knock_out;organism_part;developmental_stage	flower stage 12 equivalent; flowers without sepals, petals; carpeloid structures on sepals	NA
ATGE_57_A.CEL.ATGE_57_B.CEL.ATGE_57_C.CEL	/share/nasc/AtGenExpress_Developmental_series_flowers_and_pollen/AtGenExpress_Developmental_series_flowers_and_pollen.html	gene_knock_out;organism_part;developmental_stage	flower stage 12 equivalent; flowers without petals, stamens	NA
ATGE_58_A.CEL.ATGE_58_B.CEL.ATGE_58_C.CEL	/share/nasc/AtGenExpress_Developmental_series_flowers_and_pollen/AtGenExpress_Developmental_series_flowers_and_pollen.html	gene_knock_out;organism_part;developmental_stage	flower stage 12 equivalent; flowers without stamens, carpels; replaced by sepals and petals; indeterminate	NA
ATGE_59_A.CEL.ATGE_59_B.CEL.ATGE_59_C.CEL	/share/nasc/AtGenExpress_Developmental_series_flowers_and_pollen/AtGenExpress_Developmental_series_flowers_and_pollen.html	gene_knock_out;organism_part;developmental_stage	flower stage 12 equivalent; filamentous organs in whorls two and three	NA
ATGE_6_A.CEL.ATGE_6_B.CEL.ATGE_6_C.CEL	/share/nasc/AtGenExpress_Developmental_series_shoots_and_stems/AtGenExpress_Developmental_series_shoots_and_stems.html	gene_knock_out;organism_part;developmental_stage	shoot apex, vegetative	NA
ATGE_7_A2.CEL.ATGE_7_B2.CEL.ATGE_7_C2.CEL	/share/nasc/AtGenExpress_dev_series_seedlings_and_whole_plants/AtGenExpress_dev_series_seedlings_and_whole_plants.html	gene_knock_out;organism_part;developmental_stage	seedling, green parts	NA
ATGE_73_A.CEL.ATGE_73_B.CEL.ATGE_73_C.CEL	/share/nasc/AtGenExpress_Developmental_series_flowers_and_pollen/AtGenExpress_Developmental_series_flowers_and_pollen.html	gene_knock_out;organism_part;developmental_stage	mature pollen	NA
ATGE_76_A.CEL.ATGE_76_B.CEL.ATGE_76_C.CEL	/share/nasc/AtGenExpress_Developmental_series_flowers_and_pollen/AtGenExpress_Developmental_series_flowers_and_pollen.html	gene_knock_out;organism_part;developmental_stage	flower stage 12 equivalent; multi-carpel gyneoceum; enlarged meristem; increased organ number	NA
ATGE_77_D.CEL.ATGE_77_E.CEL.ATGE_77_F.CEL	/share/nasc/AtGenExpress_dev_series_siliques_and_seeds/AtGenExpress_dev_series_siliques_and_seeds.html	gene_knock_out;organism_part;developmental_stage	siliques, w/ seeds stage 4	NA
ATGE_78_D.CEL.ATGE_78_E.CEL.ATGE_78_F.CEL	/share/nasc/AtGenExpress_dev_series_siliques_and_seeds/AtGenExpress_dev_series_siliques_and_seeds.html	gene_knock_out;organism_part;developmental_stage	siliques, w/ seeds stage 5	NA
ATGE_79_A.CEL.ATGE_79_B.CEL.ATGE_79_C.CEL	/share/nasc/AtGenExpress_dev_series_siliques_and_seeds/AtGenExpress_dev_series_siliques_and_seeds.html	gene_knock_out;organism_part;developmental_stage	seeds, stage 6, w/o siliques	NA
ATGE_8_A.CEL.ATGE_8_B.CEL.ATGE_8_C.CEL	/share/nasc/AtGenExpress_Developmental_series_shoots_and_stems/AtGenExpress_Developmental_series_shoots_and_stems.html	gene_knock_out;organism_part;developmental_stage	shoot apex, transition (before bolting)	NA
ATGE_81_A.CEL.ATGE_81_B.CEL.ATGE_81_C.CEL	/share/nasc/AtGenExpress_dev_series_siliques_and_seeds/AtGenExpress_dev_series_siliques_and_seeds.html	gene_knock_out;organism_part;developmental_stage	seeds, stage 7, w/o siliques	NA
ATGE_82_A.CEL.ATGE_82_B.CEL.ATGE_82_C.CEL	/share/nasc/AtGenExpress_dev_series_siliques_and_seeds/AtGenExpress_dev_series_siliques_and_seeds.html	gene_knock_out;organism_part;developmental_stage	seeds, stage 8, w/o siliques	NA
ATGE_83_A.CEL.ATGE_83_B.CEL.ATGE_83_C.CEL	/share/nasc/AtGenExpress_dev_series_siliques_and_seeds/AtGenExpress_dev_series_siliques_and_seeds.html	gene_knock_out;organism_part;developmental_stage	seeds, stage 9, w/o siliques	NA
ATGE_84_A.CEL.ATGE_84_B.CEL.ATGE_84_D.CEL	/share/nasc/AtGenExpress_dev_series_siliques_and_seeds/AtGenExpress_dev_series_siliques_and_seeds.html	gene_knock_out;organism_part;developmental_stage	seeds, stage 10, w/o siliques	NA
ATGE_87_A.CEL.ATGE_87_B.CEL.ATGE_87_C.CEL	/share/nasc/AtGenExpress_Developmental_series_leaves/AtGenExpress_Developmental_series_leaves.html	gene_knock_out;organism_part;developmental_stage	veg rosette (for phase change)	NA
ATGE_89_A.CEL.ATGE_89_B.CEL.ATGE_89_C.CEL	/share/nasc/AtGenExpress_Developmental_series_leaves/AtGenExpress_Developmental_series_leaves.html	gene_knock_out;organism_part;developmental_stage	veg rosette (for phase change)	NA
ATGE_9_A.CEL.ATGE_9_B.CEL.ATGE_9_C.CEL	/share/nasc/AtGenExpress_dev_series_roots/AtGenExpress_dev_series_roots.html	gene_knock_out;organism_part;developmental_stage	roots	NA
ATGE_90_A.CEL.ATGE_90_B.CEL.ATGE_90_D.CEL	/share/nasc/AtGenExpress_Developmental_series_leaves/AtGenExpress_Developmental_series_leaves.html	gene_knock_out;organism_part;developmental_stage	veg rosette (for phase change)	NA
ATGE_91_A.CEL.ATGE_91_B.CEL.ATGE_91_C.CEL	/share/nasc/AtGenExpress_Developmental_series_leaves/AtGenExpress_Developmental_series_leaves.html	gene_knock_out;organism_part;developmental_stage	leaf	NA
ATGE_92_A.CEL.ATGE_92_B.CEL.ATGE_92_C.CEL	/share/nasc/AtGenExpress_Developmental_series_flowers_and_pollen/AtGenExpress_Developmental_series_flowers_and_pollen.html	gene_knock_out;organism_part;developmental_stage	flower	NA
ATGE_93_A.CEL.ATGE_93_B.CEL.ATGE_93_C.CEL	/share/nasc/AtGenExpress_dev_series_roots/AtGenExpress_dev_series_roots.html	gene_knock_out;organism_part;developmental_stage	root	NA
ATGE_94_A.CEL.ATGE_94_B.CEL.ATGE_94_C.CEL	/share/nasc/AtGenExpress_dev_series_roots/AtGenExpress_dev_series_roots.html	gene_knock_out;organism_part;developmental_stage	root	NA
ATGE_95_A.CEL.ATGE_95_B.CEL.ATGE_95_C.CEL	/share/nasc/AtGenExpress_dev_series_roots/AtGenExpress_dev_series_roots.html	gene_knock_out;organism_part;developmental_stage	root	NA
ATGE_96_A.CEL.ATGE_96_B.CEL.ATGE_96_C.CEL	/share/nasc/AtGenExpress_dev_series_seedlings_and_whole_plants/AtGenExpress_dev_series_seedlings_and_whole_plants.html	gene_knock_out;organism_part;developmental_stage	seedling, green parts	NA
ATGE_97_A.CEL.ATGE_97_B.CEL.ATGE_97_C.CEL	/share/nasc/AtGenExpress_dev_series_seedlings_and_whole_plants/AtGenExpress_dev_series_seedlings_and_whole_plants.html	gene_knock_out;organism_part;developmental_stage	seedling, green parts	NA
ATGE_98_A.CEL.ATGE_98_B.CEL.ATGE_98_C.CEL	/share/nasc/AtGenExpress_dev_series_roots/AtGenExpress_dev_series_roots.html	gene_knock_out;organism_part;developmental_stage	root	NA
ATGE_99_A.CEL.ATGE_99_B.CEL.ATGE_99_C.CEL	/share/nasc/AtGenExpress_dev_series_roots/AtGenExpress_dev_series_roots.html	gene_knock_out;organism_part;developmental_stage	root	NA
AtGen_A.1_17.1_REP1_ATH1.CEL.AtGen_A.2_17.2_REP2_ATH1.CEL.AtGen_A.3_17.3_REP3_ATH1.CEL	/share/nasc/AtGen_response_vir_avir_sec_def_host_nonhost_bac/AtGen_response_vir_avir_sec_def_host_nonhost_bac.html	gene_knock_out;organism_part;developmental_stage	leaves	untreated, harvested at 0h
AtGen_A.10_22.2_REP2_ATH1.CEL.AtGen_A.11_22.3_REP3_ATH1.CEL.AtGen_A.9_22.1_REP1_ATH1.CEL	/share/nasc/AtGen_response_vir_avir_sec_def_host_nonhost_bac/AtGen_response_vir_avir_sec_def_host_nonhost_bac.html	gene_knock_out;organism_part;developmental_stage	leaves	infiltrated with 1x108 cfu/ml Pseudomonas syringae pv tomato DC3000, 2 leaves per plant, 8 plants pooled, harvested after 6h
AtGen_A.13_23.1_REP1_ATH1.CEL.AtGen_A.14_23.2_REP2_ATH1.CEL.AtGen_A.16_23.4_REP3_ATH1.CEL	/share/nasc/AtGen_response_vir_avir_sec_def_host_nonhost_bac/AtGen_response_vir_avir_sec_def_host_nonhost_bac.html	gene_knock_out;organism_part;developmental_stage	leaves	infiltrated with 1x108 cfu/ml Pseudomonas syringae pv tomato DC3000, 2 leaves per plant, 8 plants pooled, harvested after 24h
AtGen_A.17_24.1_REP1_ATH1.CEL.AtGen_A.18_24.2_REP2_ATH1.CEL.AtGen_A.19_24.3_REP3_ATH1.CEL	/share/nasc/AtGen_response_vir_avir_sec_def_host_nonhost_bac/AtGen_response_vir_avir_sec_def_host_nonhost_bac.html	gene_knock_out;organism_part;developmental_stage	leaves	infiltrated with 1x108 cfu/ml Pseudomonas syringae pv tomato avrRpm1, 2 leaves per plant, 8 plants pooled, harvested after 2h
AtGen_A.21_25.1_REP1_ATH1.CEL.AtGen_A.23_25.3_REP2_ATH1.CEL.AtGen_A.24_25.4_REP3_ATH1.CEL	/share/nasc/AtGen_response_vir_avir_sec_def_host_nonhost_bac/AtGen_response_vir_avir_sec_def_host_nonhost_bac.html	gene_knock_out;organism_part;developmental_stage	leaves	infiltrated with 1x108 cfu/ml Pseudomonas syringae pv tomato avrRpm1, 2 leaves per plant, 8 plants pooled, harvested after 6h
AtGen_A.25_26.1_REP1_ATH1.CEL.AtGen_A.26_26.2_REP2_ATH1.CEL.AtGen_A.28_26.4_REP3_ATH1.CEL	/share/nasc/AtGen_response_vir_avir_sec_def_host_nonhost_bac/AtGen_response_vir_avir_sec_def_host_nonhost_bac.html	gene_knock_out;organism_part;developmental_stage	leaves	infiltrated with 1x108 cfu/ml Pseudomonas syringae pv tomato avrRpm1, 2 leaves per plant, 8 plants pooled, harvested after 24h
AtGen_A.29_27.1_REP1_ATH1.CEL.AtGen_A.30_27.2_REP2_ATH1.CEL.AtGen_A.31_27.3_REP3_ATH1.CEL	/share/nasc/AtGen_response_vir_avir_sec_def_host_nonhost_bac/AtGen_response_vir_avir_sec_def_host_nonhost_bac.html	gene_knock_out;organism_part;developmental_stage	leaves	infiltrated with 1x108 cfu/ml Pseudomonas syringae pv tomato DC3000 hrcC-, 2 leaves per plant, 8 plants pooled, harvested after 2h
AtGen_A.33_28.1_REP1_ATH1.CEL.AtGen_A.34_28.2_REP2_ATH1.CEL.AtGen_A.35_28.3_REP3_ATH1.CEL	/share/nasc/AtGen_response_vir_avir_sec_def_host_nonhost_bac/AtGen_response_vir_avir_sec_def_host_nonhost_bac.html	gene_knock_out;organism_part;developmental_stage	leaves	infiltrated with 1x108 cfu/ml Pseudomonas syringae pv tomato DC3000 hrcC-, 2 leaves per plant, 8 plants pooled, harvested fter 6h
AtGen_A.37_29.1_REP1_ATH1.CEL.AtGen_A.38_29.2_REP2_ATH1.CEL.AtGen_A.40_29.4_REP3_ATH1.CEL	/share/nasc/AtGen_response_vir_avir_sec_def_host_nonhost_bac/AtGen_response_vir_avir_sec_def_host_nonhost_bac.html	gene_knock_out;organism_part;developmental_stage	leaves	infiltrated with 1x108 cfu/ml Pseudomonas syringae pv tomato DC3000 hrcC-, 2 leaves per plant, 8 plants pooled, harvested after 24h
AtGen_A.41_30.1_REP1_ATH1.CEL.AtGen_A.42_30.2_REP2_ATH1.CEL.AtGen_A.43_30.3_REP3_ATH1.CEL	/share/nasc/AtGen_response_vir_avir_sec_def_host_nonhost_bac/AtGen_response_vir_avir_sec_def_host_nonhost_bac.html	gene_knock_out;organism_part;developmental_stage	leaves	infiltrated with 1x108 cfu/ml Pseudomonas syringae pv phaseolicola, 2 leaves per plant, 8 plants pooled, harvested after 2h
AtGen_A.45_31.1_REP1_ATH1.CEL.AtGen_A.46_31.2_REP2_ATH1.CEL.AtGen_A.48_31.4_REP3_ATH1.CEL	/share/nasc/AtGen_response_vir_avir_sec_def_host_nonhost_bac/AtGen_response_vir_avir_sec_def_host_nonhost_bac.html	gene_knock_out;organism_part;developmental_stage	leaves	infiltrated with 1x108 cfu/ml Pseudomonas syringae pv phaseolicola, 2 leaves per plant, 8 plants pooled, harvested after 6h
AtGen_A.49_32.1_REP1_ATH1.CEL.AtGen_A.50_32.2_REP2_ATH1.CEL.AtGen_A.52_32.4_REP3_ATH1.CEL	/share/nasc/AtGen_response_vir_avir_sec_def_host_nonhost_bac/AtGen_response_vir_avir_sec_def_host_nonhost_bac.html	gene_knock_out;organism_part;developmental_stage	leaves	infiltrated with 1x108 cfu/ml Pseudomonas syringae pv phaseolicola, 2 leaves per plant, 8 plants pooled, harvested after 24h
AtGen_A.5_21.1_REP1_ATH1.CEL.AtGen_A.6_21.2_REP2_ATH1.CEL.AtGen_A.8_21.4_REP3_ATH1.CEL	/share/nasc/AtGen_response_vir_avir_sec_def_host_nonhost_bac/AtGen_response_vir_avir_sec_def_host_nonhost_bac.html	gene_knock_out;organism_part;developmental_stage	leaves	infiltrated with 1x108 cfu/ml Pseudomonas syringae pv tomato DC3000, 2 leaves per plant, 8 plants pooled, harvested after 2h
AtGen_A.53_33.1_REP1_ATH1.CEL.AtGen_A.54_33.2_REP2_ATH1.CEL.AtGen_A.55_33.3_REP3_ATH1.CEL	/share/nasc/AtGen_response_vir_avir_sec_def_host_nonhost_bac/AtGen_response_vir_avir_sec_def_host_nonhost_bac.html	gene_knock_out;organism_part;developmental_stage	leaves	infiltrated with 10 mM MgCl2, control, 2 leaves per plant, 8 plants pooled, harvested after 2h
AtGen_A.58_34.2_REP1_ATH1.CEL.AtGen_A.59_34.3_REP2_ATH1.CEL.AtGen_A.60_34.4_REP3_ATH1.CEL	/share/nasc/AtGen_response_vir_avir_sec_def_host_nonhost_bac/AtGen_response_vir_avir_sec_def_host_nonhost_bac.html	gene_knock_out;organism_part;developmental_stage	leaves	infiltrated with 10 mM MgCl2, control, 2 leaves per plant, 8 plants pooled, harvested after 6h
AtGen_A.61_35.1_REP1_ATH1.CEL.AtGen_A.62_35.2_REP2_ATH1.CEL.AtGen_A.64_35.4_REP3_ATH1.CEL	/share/nasc/AtGen_response_vir_avir_sec_def_host_nonhost_bac/AtGen_response_vir_avir_sec_def_host_nonhost_bac.html	gene_knock_out;organism_part;developmental_stage	leaves	infiltrated with 10 mM MgCl2, control, 2 leaves per plant, 8 plants pooled, harvested after 24h
AtGen_B.1_1.1.1_REP1_ATH1.CEL.AtGen_B.15_2.1.1_REP2_ATH1.CEL.AtGen_B.29_3.1.1_REP3_ATH1.CEL	/share/nasc/AtGen_response_bac_oomycete_elicitors/AtGen_response_bac_oomycete_elicitors.html	gene_knock_out;organism_part;developmental_stage	leaves	leaves infiltrated with water, harvested 1 hour later.
AtGen_B.10_1.3.4_REP1_ATH1.CEL.AtGen_B.24_2.3.4_REP2_ATH1.CEL.AtGen_B.38_3.3.4_REP3_ATH1.CEL	/share/nasc/AtGen_response_bac_oomycete_elicitors/AtGen_response_bac_oomycete_elicitors.html	gene_knock_out;organism_part;developmental_stage	leaves	leaves infiltrated with 1 ╡M GST, harvested 4 hours later.
AtGen_B.11_1.4.4_REP1_ATH1.CEL.AtGen_B.25_2.4.4_REP2_ATH1.CEL.AtGen_B.39_3.4.4_REP3_ATH1.CEL	/share/nasc/AtGen_response_bac_oomycete_elicitors/AtGen_response_bac_oomycete_elicitors.html	gene_knock_out;organism_part;developmental_stage	leaves	leaves infiltrated with 10 ╡M HrpZ, harvested 4 hours later.
AtGen_B.12_1.5.4_REP1_ATH1.CEL.AtGen_B.26_2.5.4_REP2_ATH1.CEL.AtGen_B.40_3.5.4_REP3_ATH1.CEL	/share/nasc/AtGen_response_bac_oomycete_elicitors/AtGen_response_bac_oomycete_elicitors.html	gene_knock_out;organism_part;developmental_stage	leaves	leaves infiltrated with 1 ╡M GST-NPP1, harvested 4 hours later.
AtGen_B.13_1.6.4_REP1_ATH1.CEL.AtGen_B.27_2.6.4_REP2_ATH1.CEL.AtGen_B.41_3.6.4_REP3_ATH1.CEL	/share/nasc/AtGen_response_bac_oomycete_elicitors/AtGen_response_bac_oomycete_elicitors.html	gene_knock_out;organism_part;developmental_stage	leaves	leaves infiltrated with 1 ╡M Flg-22, harvested 4 hours later.
AtGen_B.14_1.7.4_REP1_ATH1.CEL.AtGen_B.28_2.7.4_REP2_ATH1.CEL.AtGen_B.42_3.7.4_REP3_ATH1.CEL	/share/nasc/AtGen_response_bac_oomycete_elicitors/AtGen_response_bac_oomycete_elicitors.html	gene_knock_out;organism_part;developmental_stage	leaves	leaves infiltrated with 100╡g/ml LPS from P.syringae pv.tomato DC3000, harvested 4 hours later
AtGen_B.16_2.2.1_REP2_ATH1.CEL.AtGen_B.2_1.2.1_REP1_ATH1.CEL.AtGen_B.30_3.2.1_REP3_ATH1.CEL	/share/nasc/AtGen_response_bac_oomycete_elicitors/AtGen_response_bac_oomycete_elicitors.html	gene_knock_out;organism_part;developmental_stage	leaves	leaves infiltrated with 1 mM CaCl2 + 2.5 mM MgCl2, harvested 1 hour later.
AtGen_B.17_2.3.1_REP2_ATH1.CEL.AtGen_B.3_1.3.1_REP1_ATH1.CEL.AtGen_B.31_3.3.1_REP3_ATH1.CEL	/share/nasc/AtGen_response_bac_oomycete_elicitors/AtGen_response_bac_oomycete_elicitors.html	gene_knock_out;organism_part;developmental_stage	leaves	leaves infiltrated with 1 ╡M GST, harvested 1 hour later
AtGen_B.18_2.4.1_REP2_ATH1.CEL.AtGen_B.32_3.4.1_REP3_ATH1.CEL.AtGen_B.4_1.4.1_REP1_ATH1.CEL	/share/nasc/AtGen_response_bac_oomycete_elicitors/AtGen_response_bac_oomycete_elicitors.html	gene_knock_out;organism_part;developmental_stage	leaves	leaves infiltrated with 10 ╡M HrpZ, harvested 1 hour later
AtGen_B.19_2.5.1_REP2_ATH1.CEL.AtGen_B.33_3.5.1_REP3_ATH1.CEL.AtGen_B.5_1.5.1_REP1_ATH1.CEL	/share/nasc/AtGen_response_bac_oomycete_elicitors/AtGen_response_bac_oomycete_elicitors.html	gene_knock_out;organism_part;developmental_stage	leaves	leaves infiltrated with 1 ╡M GST-NPP1, harvested 1 hour later.
AtGen_B.20_2.6.1_REP2_ATH1.CEL.AtGen_B.34_3.6.1_REP3_ATH1.CEL.AtGen_B.6_1.6.1_REP1_ATH1.CEL	/share/nasc/AtGen_response_bac_oomycete_elicitors/AtGen_response_bac_oomycete_elicitors.html	gene_knock_out;organism_part;developmental_stage	leaves	leaves infiltrated with 1 ╡M Flg-22, harvested 1 hour later.
AtGen_B.21_2.7.1_REP2_ATH1.CEL.AtGen_B.35_3.7.1_REP3_ATH1.CEL.AtGen_B.7_1.7.1_REP1_ATH1.CEL	/share/nasc/AtGen_response_bac_oomycete_elicitors/AtGen_response_bac_oomycete_elicitors.html	gene_knock_out;organism_part;developmental_stage	leaves	leaves infiltrated with 100╡g/ml LPS from P.syringae pv.tomato DC3000, harvested 1 hour later.
AtGen_B.22_2.1.4_REP2_ATH1.CEL.AtGen_B.36_3.1.4_REP3_ATH1.CEL.AtGen_B.8_1.1.4_REP1_ATH1.CEL	/share/nasc/AtGen_response_bac_oomycete_elicitors/AtGen_response_bac_oomycete_elicitors.html	gene_knock_out;organism_part;developmental_stage	leaves	leaves infiltrated with water, harvested 4 hours later.
AtGen_B.23_2.2.4_REP2_ATH1.CEL.AtGen_B.37_3.2.4_REP3_ATH1.CEL.AtGen_B.9_1.2.4_REP1_ATH1.CEL	/share/nasc/AtGen_response_bac_oomycete_elicitors/AtGen_response_bac_oomycete_elicitors.html	gene_knock_out;organism_part;developmental_stage	leaves	leaves infiltrated with 1 mM CaCl2 + 2.5 mM MgCl2, harvested 4 hours later.
AtGen_C.1_1.C.6_REP1_ATH1.CEL.AtGen_C.2_2.C.6_REP2_ATH1.CEL.AtGen_C.3_4.C.6_REP3_ATH1.CEL	/share/nasc/AtGenExpress_Response_to_Phytophthora_infestans/AtGenExpress_Response_to_Phytophthora_infestans.html	gene_knock_out;organism_part;developmental_stage	leaves	Plants were moved to growth chamber with 20?C day / 18?C night for treatment. As many Water drops on leaves as possible. Trays covered with lid after treatment. Leaves harvested 6 hours post-treatment.
AtGen_C.10_1.Pi.6_REP1_ATH1.CEL.AtGen_C.11_2.Pi.6_REP2_ATH1.CEL.AtGen_C.12_3.Pi.6_REP3_ATH1.CEL	/share/nasc/AtGenExpress_Response_to_Phytophthora_infestans/AtGenExpress_Response_to_Phytophthora_infestans.html	gene_knock_out;organism_part;developmental_stage	leaves	Plants were moved to growth chamber with 20?C day / 18?C night for treatment. As many Phytophthora infestans drops (10 000 spores/drop) on leaves as possible. Trays covered with lid after treatment. Leaves harvested 6 hours post-treatment.
AtGen_C.13_1.Pi.12_REP1_ATH1.CEL.AtGen_C.14_2.Pi.12_REP2_ATH1.CEL.AtGen_C.15_3.Pi.12_REP3_ATH1.CEL	/share/nasc/AtGenExpress_Response_to_Phytophthora_infestans/AtGenExpress_Response_to_Phytophthora_infestans.html	gene_knock_out;organism_part;developmental_stage	leaves	Plants were moved to growth chamber with 20?C day / 18?C night for treatment. As many Phytophthora infestans drops (10 000 spores/drop) on leaves as possible. Trays covered with lid after treatment. Leaves harvested 12 hours post-treatment.
AtGen_C.16_1.Pi.24_REP1_ATH1.CEL.AtGen_C.17_2.Pi.24_REP2_ATH1.CEL.AtGen_C.18_3.Pi.24_REP3_ATH1.CEL	/share/nasc/AtGenExpress_Response_to_Phytophthora_infestans/AtGenExpress_Response_to_Phytophthora_infestans.html	gene_knock_out;organism_part;developmental_stage	leaves	Plants were moved to growth chamber with 20?C day / 18?C night for treatment. As many Phytophthora infestans drops (10 000 spores/drop) on leaves as possible. Trays covered with lid after treatment. Leaves harvested 24 hours post-treatment.
AtGen_C.4_1.C.12_REP1_ATH1.CEL.AtGen_C.5_2.C.12_REP2_ATH1.CEL.AtGen_C.6_3.C.12_REP3_ATH1.CEL	/share/nasc/AtGenExpress_Response_to_Phytophthora_infestans/AtGenExpress_Response_to_Phytophthora_infestans.html	gene_knock_out;organism_part;developmental_stage	leaves	Plants were moved to growth chamber with 20?C day / 18?C night for treatment. As many Water drops on leaves as possible. Trays covered with lid after treatment. Leaves harvested 12 hours post-treatment.
AtGen_C.7_1.C.24_REP1_ATH1.CEL.AtGen_C.8_2.C.24_REP2_ATH1.CEL.AtGen_C.9_3.C.24_REP3_ATH1.CEL	/share/nasc/AtGenExpress_Response_to_Phytophthora_infestans/AtGenExpress_Response_to_Phytophthora_infestans.html	gene_knock_out;organism_part;developmental_stage	leaves	Plants were moved to growth chamber with 20?C day / 18?C night for treatment. As many Water drops on leaves as possible. Trays covered with lid after treatment. Leaves harvested 24 hours post-treatment.
AtGen_D.1_1.DL_REP1_ATH1.CEL.AtGen_D.17_2.DL_REP2_ATH1.CEL.AtGen_D.33_3.DL_REP3_ATH1.CEL	/share/nasc/AtGenExpress_Light_treatments/AtGenExpress_Light_treatments.html	gene_knock_out;organism_part;developmental_stage	mainly hypocotyl and cotyledons	Treatment before light irradiation:Amount of dry seeds: 18 mg / sterilisation: 3 min 70 % Ethanol, stir with over-head tumbler -> short centrifugation ->resuspend in 100 % Ethanol -> pipette on sterile filter paper ->air dry in a sterile bench / Growth media: MS agar (1.2 %) covered with a sterile filter paper (Schleicher and Schuell, Rundfilter 595, Dassel, Germany) in petridishes / Stratificati…
AtGen_D.10_1.FS_REP1_ATH1.CEL.AtGen_D.26_2.FS_REP2_ATH1.CEL.AtGen_D.42_3.FS_REP3_ATH1.CEL	/share/nasc/AtGenExpress_Light_treatments/AtGenExpress_Light_treatments.html	gene_knock_out;organism_part;developmental_stage	mainly hypocotyl and cotyledons	Treatment before light irradiation:Amount of dry seeds: 18 mg / sterilisation: 3 min 70 % Ethanol, stir with over-head tumbler -> short centrifugation ->resuspend in 100 % Ethanol ->pipette on sterile filter paper ->air dry in a sterile bench / Growth med
AtGen_D.11_1.PS_REP1_ATH1.CEL.AtGen_D.27_2.PS_REP2_ATH1.CEL.AtGen_D.43_3.PS_REP3_ATH1.CEL	/share/nasc/AtGenExpress_Light_treatments/AtGenExpress_Light_treatments.html	gene_knock_out;organism_part;developmental_stage	mainly hypocotyl and cotyledons	Treatment before light irradiation:Amount of dry seeds: 18 mg / sterilisation: 3 min 70 % Ethanol, stir with over-head tumbler -> short centrifugation ->resuspend in 100 % Ethanol ->pipette on sterile filter paper ->air dry in a sterile bench / Growth med
AtGen_D.12_1.RS_REP1_ATH1.CEL.AtGen_D.28_2.RS_REP2_ATH1.CEL.AtGen_D.44_3.RS_REP3_ATH1.CEL	/share/nasc/AtGenExpress_Light_treatments/AtGenExpress_Light_treatments.html	gene_knock_out;organism_part;developmental_stage	mainly hypocotyl and cotyledons	Treatment before light irradiation:Amount of dry seeds: 18 mg / sterilisation: 3 min 70 % Ethanol, stir with over-head tumbler -> short centrifugation ->resuspend in 100 % Ethanol ->pipette on sterile filter paper ->air dry in a sterile bench / Growth med
AtGen_D.13_1.BS_REP1_ATH1.CEL.AtGen_D.29_2.BS_REP2_ATH1.CEL.AtGen_D.45_3.BS_REP3_ATH1.CEL	/share/nasc/AtGenExpress_Light_treatments/AtGenExpress_Light_treatments.html	gene_knock_out;organism_part;developmental_stage	mainly hypocotyl and cotyledons	Treatment before light irradiation:Amount of dry seeds: 18 mg / sterilisation: 3 min 70 % Ethanol, stir with over-head tumbler -> short centrifugation ->resuspend in 100 % Ethanol ->pipette on sterile filter paper ->air dry in a sterile bench / Growth med
AtGen_D.14_1.AS_REP1_ATH1.CEL.AtGen_D.30_2.AS_REP2_ATH1.CEL.AtGen_D.46_3.AS_REP3_ATH1.CEL	/share/nasc/AtGenExpress_Light_treatments/AtGenExpress_Light_treatments.html	gene_knock_out;organism_part;developmental_stage	mainly hypocotyl and cotyledons	Treatment before light irradiation:Amount of dry seeds: 18 mg / sterilisation: 3 min 70 % Ethanol, stir with over-head tumbler -> short centrifugation ->resuspend in 100 % Ethanol ->pipette on sterile filter paper ->air dry in a sterile bench / Growth med
AtGen_D.15_1.US_REP1_ATH1.CEL.AtGen_D.31_2.US_REP2_ATH1.CEL.AtGen_D.47_3.US_REP3_ATH1.CEL	/share/nasc/AtGenExpress_Light_treatments/AtGenExpress_Light_treatments.html	gene_knock_out;organism_part;developmental_stage	mainly hypocotyl and cotyledons	Treatment before light irradiation:Amount of dry seeds: 18 mg / sterilisation: 3 min 70 % Ethanol, stir with over-head tumbler -> short centrifugation ->resuspend in 100 % Ethanol ->pipette on sterile filter paper ->air dry in a sterile bench / Growth media: MS agar (1.2 %) covered with a sterile filter paper (Schleicher and Schuell, Rundfilter 595, Dassel, Germany) in petridishes / Stratificatio…
AtGen_D.16_1.WS_REP1_ATH1.CEL.AtGen_D.32_2.WS_REP2_ATH1.CEL.AtGen_D.48_3.WS_REP3_ATH1.CEL	/share/nasc/AtGenExpress_Light_treatments/AtGenExpress_Light_treatments.html	gene_knock_out;organism_part;developmental_stage	mainly hypocotyl and cotyledons	Treatment before light irradiation:Amount of dry seeds: 18 mg / sterilisation: 3 min 70 % Ethanol, stir with over-head tumbler -> short centrifugation ->resuspend in 100 % Ethanol ->pipette on sterile filter paper ->air dry in a sterile bench / Growth media: MS agar (1.2 %) covered with a sterile filter paper (Schleicher and Schuell, Rundfilter 595, Dassel, Germany) in petridishes / Stratificatio…
AtGen_D.18_2.FL_REP2_ATH1.CEL.AtGen_D.2_1.FL_REP1_ATH1.CEL.AtGen_D.34_3.FL_REP3_ATH1.CEL	/share/nasc/AtGenExpress_Light_treatments/AtGenExpress_Light_treatments.html	gene_knock_out;organism_part;developmental_stage	mainly hypocotyl and cotyledons	Treatment before light irradiation:Amount of dry seeds: 18 mg / sterilisation: 3 min 70 % Ethanol, stir with over-head tumbler -> short centrifugation ->resuspend in 100 % Ethanol ->pipette on sterile filter paper ->air dry in a sterile bench / Growth med
AtGen_D.19_2.PL_REP2_ATH1.CEL.AtGen_D.3_1.PL_REP1_ATH1.CEL.AtGen_D.35_3.PL_REP3_ATH1.CEL	/share/nasc/AtGenExpress_Light_treatments/AtGenExpress_Light_treatments.html	gene_knock_out;organism_part;developmental_stage	mainly hypocotyl and cotyledons	Treatment before light irradiation:Amount of dry seeds: 18 mg / sterilisation: 3 min 70 % Ethanol, stir with over-head tumbler -> short centrifugation ->resuspend in 100 % Ethanol ->pipette on sterile filter paper ->air dry in a sterile bench / Growth med
AtGen_D.20_2.RL_REP2_ATH1.CEL.AtGen_D.36_3.RL_REP3_ATH1.CEL.AtGen_D.4_1.RL_REP1_ATH1.CEL	/share/nasc/AtGenExpress_Light_treatments/AtGenExpress_Light_treatments.html	gene_knock_out;organism_part;developmental_stage	mainly hypocotyl and cotyledons	Treatment before light irradiation:Amount of dry seeds: 18 mg / sterilisation: 3 min 70 % Ethanol, stir with over-head tumbler -> short centrifugation ->resuspend in 100 % Ethanol ->pipette on sterile filter paper ->air dry in a sterile bench / Growth med
AtGen_D.21_2.BL_REP2_ATH1.CEL.AtGen_D.37_3.BL_REP3_ATH1.CEL.AtGen_D.5_1.BL_REP1_ATH1.CEL	/share/nasc/AtGenExpress_Light_treatments/AtGenExpress_Light_treatments.html	gene_knock_out;organism_part;developmental_stage	mainly hypocotyl and cotyledons	Treatment before light irradiation:Amount of dry seeds: 18 mg / sterilisation: 3 min 70 % Ethanol, stir with over-head tumbler -> short centrifugation ->resuspend in 100 % Ethanol ->pipette on sterile filter paper ->air dry in a sterile bench / Growth med
AtGen_D.22_2.AL_REP2_ATH1.CEL.AtGen_D.38_3.AL_REP3_ATH1.CEL.AtGen_D.6_1.AL_REP1_ATH1.CEL	/share/nasc/AtGenExpress_Light_treatments/AtGenExpress_Light_treatments.html	gene_knock_out;organism_part;developmental_stage	mainly hypocotyl and cotyledons	Treatment before light irradiation:Amount of dry seeds: 18 mg / sterilisation: 3 min 70 % Ethanol, stir with over-head tumbler -> short centrifugation ->resuspend in 100 % Ethanol ->pipette on sterile filter paper ->air dry in a sterile bench / Growth med
AtGen_D.23_2.UL_REP2_ATH1.CEL.AtGen_D.39_3.UL_REP3_ATH1.CEL.AtGen_D.7_1.UL_REP1_ATH1.CEL	/share/nasc/AtGenExpress_Light_treatments/AtGenExpress_Light_treatments.html	gene_knock_out;organism_part;developmental_stage	mainly hypocotyl and cotyledons	Treatment before light irradiation:Amount of dry seeds: 18 mg / sterilisation: 3 min 70 % Ethanol, stir with over-head tumbler -> short centrifugation ->resuspend in 100 % Ethanol ->pipette on sterile filter paper ->air dry in a sterile bench / Growth media: MS agar (1.2 %) covered with a sterile filter paper (Schleicher and Schuell, Rundfilter 595, Dassel, Germany) in petridishes / Stratificatio…
AtGen_D.24_2.WL_REP2_ATH1.CEL.AtGen_D.40_3.WL_REP3_ATH1.CEL.AtGen_D.8_1.WL_REP1_ATH1.CEL	/share/nasc/AtGenExpress_Light_treatments/AtGenExpress_Light_treatments.html	gene_knock_out;organism_part;developmental_stage	mainly hypocotyl and cotyledons	Treatment before light irradiation:Amount of dry seeds: 18 mg / sterilisation: 3 min 70 % Ethanol, stir with over-head tumbler -> short centrifugation ->resuspend in 100 % Ethanol ->pipette on sterile filter paper ->air dry in a sterile bench / Growth media: MS agar (1.2 %) covered with a sterile filter paper (Schleicher and Schuell, Rundfilter 595, Dassel, Germany) in petridishes / Stratificatio…
AtGen_D.25_2.DS_REP2_ATH1.CEL.AtGen_D.41_3.DS_REP3_ATH1.CEL.AtGen_D.9_1.DS_REP1_ATH1.CEL	/share/nasc/AtGenExpress_Light_treatments/AtGenExpress_Light_treatments.html	gene_knock_out;organism_part;developmental_stage	mainly hypocotyl and cotyledons	Treatment before light irradiation:Amount of dry seeds: 18 mg / sterilisation: 3 min 70 % Ethanol, stir with over-head tumbler -> short centrifugation ->resuspend in 100 % Ethanol ->pipette on sterile filter paper ->air dry in a sterile bench / Growth media: MS agar (1.2 %) covered with a sterile filter paper (Schleicher and Schuell, Rundfilter 595, Dassel, Germany) in petridishes / Stratificatio…
BC1811.cel.BC1812.cel.BC1821.cel	/share/nasc/AtGen_Response_to_Botrytis_cinerea_infection/AtGen_Response_to_Botrytis_cinerea_infection.html		leaves	Conidiospores of Botrytis cinerea were collected with sterile water from 2-week-old plates, pelletted and resuspended in 24 g L-1 sterile potato dextrose broth (Difco, Detroit, USA). Conidiospores were diluted to 5X10^5 spores/ml and pre-germinated at RT for 3 hours. Four 5 ul droplets were placed on each of 4-5 fully expanded rosette leaves per plant. Plants were watered right before the experim…
BC4811.cel.BC4821.cel.BC4822.cel	/share/nasc/AtGen_Response_to_Botrytis_cinerea_infection/AtGen_Response_to_Botrytis_cinerea_infection.html		leaves	Conidiospores of Botrytis cinerea were collected with sterile water from 2-week-old plates, pelletted and resuspended in 24 g L-1 sterile potato dextrose broth (Difco, Detroit, USA). Conidiospores were diluted to 5X10^5 spores/ml and pre-germinated at RT for 3 hours. Four 5 ul droplets were placed on each of 4-5 fully expanded rosette leaves per plant. Plants were watered right before the experim…
CT1811.cel.CT1812.cel.CT1821.cel	/share/nasc/AtGen_Response_to_Botrytis_cinerea_infection/AtGen_Response_to_Botrytis_cinerea_infection.html		leaves	Four 5 ul droplets of sterile potato dextrose broth were placed on each of 4-5 fully expanded rosette leaves per plant. Plants were watered right before the experiment, leaving 500 ml of watered on the bottom of the flat, then inoculated, covered with a clear plastic lid. Leaves were harvested 18 hpi.
CT4811.cel.CT4821.cel.CT4822.cel	/share/nasc/AtGen_Response_to_Botrytis_cinerea_infection/AtGen_Response_to_Botrytis_cinerea_infection.html		leaves	Four 5 ul droplets of sterile potato dextrose broth were placed on each of 4-5 fully expanded rosette leaves per plant. Plants were watered right before the experiment, leaving 500 ml of watered on the bottom of the flat, then inoculated, covered with a clear plastic lid. Leaves were harvested 48 hpi.
DH001_ATH1_A1.UNM1.CEL.DH001_ATH1_A4.UNM2.CEL	/share/nasc/David_Honys/html/	Pollen Size	Pollen
DH001_ATH1_A2.BCP1.CEL.DH001_ATH1_A5.BCP2.CEL	/share/nasc/David_Honys/html/	Pollen Size	Pollen
DH001_ATH1_A3.TCP1.CEL.DH001_ATH1_A6.TCP2.CEL	/share/nasc/David_Honys/html/	Pollen Size	Pollen
DH001_ATH1_A7.MPG1.CEL	/share/nasc/David_Honys/html/	Pollen Size	Pollen
FS001_ATH1_A1.1.Finch.APD1.CEL.FS001_ATH1_A1.2.Finch.APD2.CEL.FS001_ATH1_A1.3.Finch.APD3.CEL.FS001_ATH1_A1.4.Finch.APD4_repeat.CEL	/share/nasc/Finch-Savage_understanding_seed_dormancy/Finch-Savage_understanding_seed_dormancy.html	age;water;change_light	Primary dormant whole seed	NA
FS001_ATH1_A2.1.Finch.AND1.CEL.FS001_ATH1_A2.2.Finch.AND2.CEL.FS001_ATH1_A2.3.Finch.AND.CEL.FS001_ATH1_A2.4.Finch.AND.CEL	/share/nasc/Finch-Savage_understanding_seed_dormancy/Finch-Savage_understanding_seed_dormancy.html	age;water;change_light	Non dormant whole seed	NA
FS001_ATH1_A4.1.Finch.PDP.CEL.FS001_ATH1_A4.2.Finch.PDP.CEL.FS001_ATH1_A4.3.Finch.PDP.CEL.FS001_ATH1_A4.4.Finch.PDP.CEL	/share/nasc/Finch-Savage_understanding_seed_dormancy/Finch-Savage_understanding_seed_dormancy.html	age;water;change_light	Primary dormant prolonged imbibed whole seed	NA
JD_AT.EO_COL_WT_02D_INFECTED.cel.JD_AT.EO_COL_WT_EXP2_02D_INFECTED.cel.JD_AT.EO_TIME_EXP3_EO_INF_2D.cel	/share/nasc/AtGen_Response_to_Erysiphe_orontii_infection/AtGen_Response_to_Erysiphe_orontii_infection.html		leaves	Plants were inoculated via settling tower with 10-day old cultures of Erysiphe orontii. At 2 days post-inoculation, leaves number 7 to 10 were harvested. All harvests were done in the middle of the light period.
JD_AT.EO_COL_WT_02D_UNINFECTED.cel.JD_AT.EO_COL_WT_EXP2_02D_UNINFECTED.cel.JD_AT.EO_TIME_EXP3_UNINF_2D.cel	/share/nasc/AtGen_Response_to_Erysiphe_orontii_infection/AtGen_Response_to_Erysiphe_orontii_infection.html		leaves	Plants were mock-inoculated by placing in settling towers for 15 minutes, then returned to the growth chamber. At 2 days post-mock-inoculation, leaves number 7 to 10 were harvested. All harvests were done in the middle of the light period.
JD_AT.EO_COL_WT_03D_INFECTED.cel.JD_AT.EO_COL_WT_EXP2_03D_INFECTED.cel.JD_AT.EO_TIME_EXP3_EO_INF_3D.cel	/share/nasc/AtGen_Response_to_Erysiphe_orontii_infection/AtGen_Response_to_Erysiphe_orontii_infection.html		leaves	Plants were inoculated via settling tower with 10-day old cultures of Erysiphe orontii. At 3 days post-inoculation, leaves number 7 to 10 were harvested. All harvests were done in the middle of the light period.
JD_AT.EO_COL_WT_03D_UNINFECTED.cel.JD_AT.EO_COL_WT_EXP2_03D_UNINFECTED.cel.JD_AT.EO_TIME_EXP3_UNINF_3D.cel	/share/nasc/AtGen_Response_to_Erysiphe_orontii_infection/AtGen_Response_to_Erysiphe_orontii_infection.html		leaves	Plants were mock-inoculated by placing in settling towers for 15 minutes, then returned to the growth chamber. At 3 days post-mock-inoculation, leaves number 7 to 10 were harvested. All harvests were done in the middle of the light period.
JD_AT.EO_COL_WT_04D_INFECTED.cel.JD_AT.EO_COL_WT_EXP2_04D_INFECTED.cel.JD_AT.EO_TIME_EXP3_EO_INF_4D.cel	/share/nasc/AtGen_Response_to_Erysiphe_orontii_infection/AtGen_Response_to_Erysiphe_orontii_infection.html		leaves	Plants were inoculated via settling tower with 10-day old cultures of Erysiphe orontii. At 4 days post-inoculation, leaves number 7 to 10 were harvested. All harvests were done in the middle of the light period.
JD_AT.EO_COL_WT_04D_UNINFECTED.cel.JD_AT.EO_COL_WT_EXP2_04D_UNINFECTED.cel.JD_AT.EO_TIME_EXP3_UNINF_4D.cel	/share/nasc/AtGen_Response_to_Erysiphe_orontii_infection/AtGen_Response_to_Erysiphe_orontii_infection.html		leaves	Plants were mock-inoculated by placing in settling towers for 15 minutes, then returned to the growth chamber. At 4 days post-mock-inoculation, leaves number 7 to 10 were harvested. All harvests were done in the middle of the light period.
JD_AT.EO_COL_WT_05D_INFECTED.cel.JD_AT.EO_COL_WT_EXP2_05D_INFECTED.cel.JD_AT.EO_TIME_EXP3_EO_INF_5D.cel	/share/nasc/AtGen_Response_to_Erysiphe_orontii_infection/AtGen_Response_to_Erysiphe_orontii_infection.html		leaves	Plants were inoculated via settling tower with 10-day old cultures of Erysiphe orontii. At 5 days post-inoculation, leaves number 7 to 10 were harvested. All harvests were done in the middle of the light period.
JD_AT.EO_COL_WT_05D_UNINFECTED.cel.JD_AT.EO_COL_WT_EXP2_05D_UNINFECTED.cel.JD_AT.EO_TIME_EXP3_UNINF_5D.cel	/share/nasc/AtGen_Response_to_Erysiphe_orontii_infection/AtGen_Response_to_Erysiphe_orontii_infection.html		leaves	Plants were mock-inoculated by placing in settling towers for 15 minutes, then returned to the growth chamber. At 5 days post-mock-inoculation, leaves number 7 to 10 were harvested. All harvests were done in the middle of the light period.
JD_AT.EO_COL_WT_06H_INFECTED.cel.JD_AT.EO_COL_WT_EXP2_06H_INFECTED.cel.JD_AT.EO_TIME_EXP3_EO_INF_6H.cel	/share/nasc/AtGen_Response_to_Erysiphe_orontii_infection/AtGen_Response_to_Erysiphe_orontii_infection.html		leaves	Plants were inoculated via settling tower with 10-day old cultures of Erysiphe orontii. At 6 hours post-inoculation, leaves number 7 to 10 were harvested. All harvests were done in the middle of the light period.
JD_AT.EO_COL_WT_06H_UNINFECTED.cel.JD_AT.EO_COL_WT_EXP2_06H_UNINFECTED.cel.JD_AT.EO_TIME_EXP3_UNINF_6H.cel	/share/nasc/AtGen_Response_to_Erysiphe_orontii_infection/AtGen_Response_to_Erysiphe_orontii_infection.html		leaves	Plants were mock-inoculated by placing in settling towers for 15 minutes, then returned to the growth chamber. At 6 hours post-mock-inoculation, leaves number 7 to 10 were harvested. All harvests were done in the middle of the light period.
JD_AT.EO_COL_WT_12H_INFECTED.cel.JD_AT.EO_COL_WT_EXP2_12H_INFECTED.cel.JD_AT.EO_TIME_EXP3_EO_INF_12H.cel	/share/nasc/AtGen_Response_to_Erysiphe_orontii_infection/AtGen_Response_to_Erysiphe_orontii_infection.html		leaves	Plants were inoculated via settling tower with 10-day old cultures of Erysiphe orontii. At 12 hours post-inoculation, leaves number 7 to 10 were harvested. All harvests were done in the middle of the light period.
JD_AT.EO_COL_WT_12H_UNINFECTED.cel.JD_AT.EO_COL_WT_EXP2_12H_UNINFECTED.cel.JD_AT.EO_TIME_EXP3_UNINF_12H.cel	/share/nasc/AtGen_Response_to_Erysiphe_orontii_infection/AtGen_Response_to_Erysiphe_orontii_infection.html		leaves	Plants were mock-inoculated by placing in settling towers for 15 minutes, then returned to the growth chamber. At 12 hours post-mock-inoculation, leaves number 7 to 10 were harvested. All harvests were done in the middle of the light period.
JD_AT.EO_COL_WT_18H_INFECTED.cel.JD_AT.EO_COL_WT_EXP2_18H_INFECTED.cel.JD_AT.EO_TIME_EXP3_EO_INF_18H.cel	/share/nasc/AtGen_Response_to_Erysiphe_orontii_infection/AtGen_Response_to_Erysiphe_orontii_infection.html		leaves	Plants were inoculated via settling tower with 10-day old cultures of Erysiphe orontii. At 18 hours post-inoculation, leaves number 7 to 10 were harvested. All harvests were done in the middle of the light period.
JD_AT.EO_COL_WT_18H_UNINFECTED.cel.JD_AT.EO_COL_WT_EXP2_18H_UNINFECTED.cel.JD_AT.EO_TIME_EXP3_UNINF_18H.cel	/share/nasc/AtGen_Response_to_Erysiphe_orontii_infection/AtGen_Response_to_Erysiphe_orontii_infection.html		leaves	Plants were mock-inoculated by placing in settling towers for 15 minutes, then returned to the growth chamber. At 18 hours post-mock-inoculation, leaves number 7 to 10 were harvested. All harvests were done in the middle of the light period.
JD_AT.EO_COL_WT_24H_INFECTED.cel.JD_AT.EO_COL_WT_EXP2_24H_INFECTED.cel.JD_AT.EO_TIME_EXP3_EO_INF_24H.cel	/share/nasc/AtGen_Response_to_Erysiphe_orontii_infection/AtGen_Response_to_Erysiphe_orontii_infection.html		leaves	Plants were inoculated via settling tower with 10-day old cultures of Erysiphe orontii. At 24 hours post-inoculation, leaves number 7 to 10 were harvested. All harvests were done in the middle of the light period.
JD_AT.EO_COL_WT_24H_UNINFECTED.cel.JD_AT.EO_COL_WT_EXP2_24H_UNINFECTED.cel.JD_AT.EO_TIME_EXP3_UNINF_24H.cel	/share/nasc/AtGen_Response_to_Erysiphe_orontii_infection/AtGen_Response_to_Erysiphe_orontii_infection.html		leaves	Plants were mock-inoculated by placing in settling towers for 15 minutes, then returned to the growth chamber. At 24 hours post-mock-inoculation, leaves number 7 to 10 were harvested. All harvests were done in the middle of the light period.
JH003_ATH1_A10.Hammond.FR2.CEL.JH003_ATH1_A16.Hammond.FR3.CEL.JH003_ATH1_A4.Hammond.FR1.CEL	/share/nasc/John_Hammond_4/John_Hammond_4.html	treatment	all root material	stimulus_or_stress_design
JH003_ATH1_A11.Hammond.KR2.CEL.JH003_ATH1_A17.Hammond.KR3.CEL.JH003_ATH1_A5.Hammond.KR1.CEL	/share/nasc/John_Hammond_4/John_Hammond_4.html	treatment	all root material	stimulus_or_stress_design
JH003_ATH1_A12.Hommond.CR2.CEL.JH003_ATH1_A18.Hammond.CR3.CEL.JH003_ATH1_A6.Hammond.CR1.CEL	/share/nasc/John_Hammond_4/John_Hammond_4.html	treatment	all root material	stimulus_or_stress_design
JH003_ATH1_A13.Hammond.FS3.CEL.JH003_ATH1_A1.Hammond.FS1.CEL.JH003_ATH1_A7.Hammond.FS2.CEL	/share/nasc/John_Hammond_4/John_Hammond_4.html	treatment	shoots	NA
JH003_ATH1_A14.Hammond.KS3.CEL.JH003_ATH1_A2.Hammond.KS1.CEL.JH003_ATH1_A8.Hammond.KS2.CEL	/share/nasc/John_Hammond_4/John_Hammond_4.html	treatment	shoots	NA
JH003_ATH1_A15.Hammond.CS3.CEL.JH003_ATH1_A3.Hammond.CS1.CEL.JH003_ATH1_A9.Hammond.CS2.CEL	/share/nasc/John_Hammond_4/John_Hammond_4.html	treatment	shoots	NA
KE001_ATH1_A1.edwards.26.CEL	/share/nasc/Edwards_genes_modelling_the_Arabidopsis_circadian_clock/Edwards_genes_modelling_the_Arabidopsis_circadian_clock.html	wait;change_light	whole seedlings	NA
KE001_ATH1_A10.edwards.62.CEL	/share/nasc/Edwards_genes_modelling_the_Arabidopsis_circadian_clock/Edwards_genes_modelling_the_Arabidopsis_circadian_clock.html	wait;change_light	whole seedlings	NA
KE001_ATH1_A11.edwards.66.CEL	/share/nasc/Edwards_genes_modelling_the_Arabidopsis_circadian_clock/Edwards_genes_modelling_the_Arabidopsis_circadian_clock.html	wait;change_light	whole seedlings	NA
KE001_ATH1_A12.edwards.70.CEL	/share/nasc/Edwards_genes_modelling_the_Arabidopsis_circadian_clock/Edwards_genes_modelling_the_Arabidopsis_circadian_clock.html	wait;change_light	whole seedlings	NA
KE001_ATH1_A13.edwards.74.CEL	/share/nasc/Edwards_genes_modelling_the_Arabidopsis_circadian_clock/Edwards_genes_modelling_the_Arabidopsis_circadian_clock.html	wait;change_light	whole seedlings	NA
KE001_ATH1_A2.edwards.30.CEL	/share/nasc/Edwards_genes_modelling_the_Arabidopsis_circadian_clock/Edwards_genes_modelling_the_Arabidopsis_circadian_clock.html	wait;change_light	whole seedlings	NA
KE001_ATH1_A3.edwards.34.CEL	/share/nasc/Edwards_genes_modelling_the_Arabidopsis_circadian_clock/Edwards_genes_modelling_the_Arabidopsis_circadian_clock.html	wait;change_light	whole seedlings	NA
KE001_ATH1_A4.edwards.38.CEL	/share/nasc/Edwards_genes_modelling_the_Arabidopsis_circadian_clock/Edwards_genes_modelling_the_Arabidopsis_circadian_clock.html	wait;change_light	whole seedlings	NA
KE001_ATH1_A5.edwards.42.CEL	/share/nasc/Edwards_genes_modelling_the_Arabidopsis_circadian_clock/Edwards_genes_modelling_the_Arabidopsis_circadian_clock.html	wait;change_light	whole seedlings	NA
KE001_ATH1_A6.edwards.46.CEL	/share/nasc/Edwards_genes_modelling_the_Arabidopsis_circadian_clock/Edwards_genes_modelling_the_Arabidopsis_circadian_clock.html	wait;change_light	whole seedlings	NA
KE001_ATH1_A7.edwards.50.CEL	/share/nasc/Edwards_genes_modelling_the_Arabidopsis_circadian_clock/Edwards_genes_modelling_the_Arabidopsis_circadian_clock.html	wait;change_light	whole seedlings	NA
KE001_ATH1_A8.edwards.54.CEL	/share/nasc/Edwards_genes_modelling_the_Arabidopsis_circadian_clock/Edwards_genes_modelling_the_Arabidopsis_circadian_clock.html	wait;change_light	whole seedlings	NA
KE001_ATH1_A9.edwards.58.CEL	/share/nasc/Edwards_genes_modelling_the_Arabidopsis_circadian_clock/Edwards_genes_modelling_the_Arabidopsis_circadian_clock.html	wait;change_light	whole seedlings	NA
KL001_ATH1_A1.Linds.cot.CEL.KL001_ATH1_A2.Linds.cot.CEL.KL001_ATH1_A3.Linds.cot.CEL	/share/nasc/Casson_laser-capture_micro-dissected_embryonic_tissues/Casson_laser-capture_micro-dissected_embryonic_tissues.html	developmental_stage;organism_part	embryo cotyledon	NA
KL001_ATH1_A1.Linds.roo.CEL.KL001_ATH1_A2.Linds.roo.CEL.KL001_ATH1_A3.Linds.roo.CEL	/share/nasc/Casson_laser-capture_micro-dissected_embryonic_tissues/Casson_laser-capture_micro-dissected_embryonic_tissues.html	developmental_stage;organism_part	embryo root	NA
MB002_ATH1_A1.Eland.ch1.CEL	/share/nasc/Cathlene_Eland_2/Cathlene_Eland.html	atmosphere	hypocotyls	Intercept in first watering
MB002_ATH1_A2.Eland.ch2.CEL	/share/nasc/Cathlene_Eland_2/Cathlene_Eland.html	atmosphere	hypocotyls	Intercept in first watering
PG001_ATH1_A10.Quick.141.CEL.PQ001_ATH1_88.Quick.144.CEL.PQ001_ATH1_A36.Quick.142.CEL.PQ001_ATH1_A62.Quick.143.CEL	/share/nasc/Quick_Treatment1/Quick_Treatment1.html	atmosphere;developmental_stage	developing leaf insertions 19-21	This sample is from the 12h A treatment, rep 1.
PG001_ATH1_A11.Quick.241.CEL.PQ001_ATH1_89.Quick.244.CEL.PQ001_ATH1_A37.Quick.242.CEL.PQ001_ATH1_A63.Quick.243.CEL	/share/nasc/Quick_Treatment2/Quick_Treatment2.html	atmosphere;developmental_stage	developing leaf insertions 19-21	This sample is from the 12h E treatment, rep 1.
PG001_ATH1_A12.Quick.341.CEL.PQ001_ATH1_90.Quick.344.CEL.PQ001_ATH1_A38.Quick.342.CEL.PQ001_ATH1_A64.Quick.343.CEL	/share/nasc/Quick_Treatment3/Quick_Treatment3.html	atmosphere;developmental_stage	developing leaf insertions 19-21	This sample is from the 12h AS treatment, rep 1.
PG001_ATH1_A2.Quick.121.CEL.PQ001_ATH1_80.Quick.124.CEL.PQ001_ATH1_A28.Quick.122.CEL.PQ001_ATH1_A54.Quick.123.CEL	/share/nasc/Quick_Treatment1/Quick_Treatment1.html	atmosphere;developmental_stage	developing leaf insertions 19-21	This sample is from the 2h A treatment, rep 1.
PG001_ATH1_A3.Quick.221.CEL.PQ001_ATH1_81.Quick.224.CEL.PQ001_ATH1_A29.Quick.222.CEL.PQ001_ATH1_A55.Quick.223.CEL	/share/nasc/Quick_Treatment2/Quick_Treatment2.html	atmosphere;developmental_stage	developing leaf insertions 19-21	This sample is from the 2h E treatment, rep 1.
PG001_ATH1_A4.Quick.321.CEL.PQ001_ATH1_82.Quick.324.CEL.PQ001_ATH1_A30.Quick.322.CEL.PQ001_ATH1_A56.Quick.323.CEL	/share/nasc/Quick_Treatment3/Quick_Treatment3.html	atmosphere;developmental_stage	developing leaf insertions 19-21	This sample is from the 2h AS treatment, rep 1.
PG001_ATH1_A5.Quick.421.CEL.PQ001_ATH1_83.Quick.424.CEL.PQ001_ATH1_A31.Quick.422.CEL.PQ001_ATH1_A57.Quick.423.CEL	/share/nasc/Quick_Treatment4/Quick_Treatment4.html	atmosphere;developmental_stage	developing leaf insertions 19-21	This sample is from the 2h ES treatment, rep 1.
PG001_ATH1_A6.Quick.131.CEL.PQ001_ATH1_84.Quick.134.CEL.PQ001_ATH1_A32.Quick.132.CEL.PQ001_ATH1_A58.Quick.133.CEL	/share/nasc/Quick_Treatment1/Quick_Treatment1.html	atmosphere;developmental_stage	developing leaf insertions 19-21	This sample is from the 4h A treatment, rep 1.
PG001_ATH1_A7.Quick.231.CEL.PQ001_ATH1_85.Quick.234.CEL.PQ001_ATH1_A33.Quick.232.CEL.PQ001_ATH1_A59.Quick.233.CEL	/share/nasc/Quick_Treatment2/Quick_Treatment2.html	atmosphere;developmental_stage	developing leaf insertions 19-21	This sample is from the 4h E treatment, rep 1.
PG001_ATH1_A8.Quick.331.CEL.PQ001_ATH1_86.Quick.334.CEL.PQ001_ATH1_A34.Quick.332.CEL.PQ001_ATH1_A60.Quick.333.CEL	/share/nasc/Quick_Treatment3/Quick_Treatment3.html	atmosphere;developmental_stage	developing leaf insertions 19-21	This sample is from the 4h AS treatment, rep 1.
PG001_ATH1_A9.Quick.431.CEL.PQ001_ATH1_87.Quick.434.CEL.PQ001_ATH1_A35.Quick.432.CEL.PQ001_ATH1_A61.Quick.433.CEL	/share/nasc/Quick_Treatment3/Quick_Treatment3.html	atmosphere;developmental_stage	developing leaf insertions 19-21	This sample is from the 4h ES treatment, rep 1.
PQ001_ATH1_79.Quick.014.CEL.PQ001_ATH1_A27.Quick.012.CEL.PQ001_ATH1_A53.Quick.013.CEL.PG001_ATH1_A1.Quick.111.CEL	/share/nasc/Quick_Control/Quick_Control.html	atmosphere;developmental_stage	developing leaf insertions 19-21	This sample is rep 4, 0h control.
PQ001_ATH1_A100.Quick.174.CEL.PQ001_ATH1_A22.Quick.171.CEL.PQ001_ATH1_A48.Quick.172.CEL.PQ001_ATH1_A74.Quick.173.CEL	/share/nasc/Quick_Treatment1/Quick_Treatment1.html	atmosphere;developmental_stage	developing leaf insertions 19-21	This sample is rep 4, 96h A.
PQ001_ATH1_A101.Quick.274.CEL.PQ001_ATH1_A23.Quick.271.CEL.PQ001_ATH1_A49.Quick.272.CEL.PQ001_ATH1_A75.Quick.273_repeat.CEL	/share/nasc/Quick_Treatment2/Quick_Treatment2.html	atmosphere;developmental_stage	developing leaf insertions 19-21	This sample is rep 4, 96h E.
PQ001_ATH1_A102.Quick.374.CEL.PQ001_ATH1_A24.Quick.371.CEL.PQ001_ATH1_A50.Quick.372.CEL.PQ001_ATH1_A76.Quick.373.CEL	/share/nasc/Quick_Treatment3/Quick_Treatment3.html	atmosphere;developmental_stage	developing leaf insertions 19-21	This sample is rep 4, 96h AS.
PQ001_ATH1_A103.Quick.474.CEL.PQ001_ATH1_A25.Quick.471.CEL.PQ001_ATH1_A51.Quick.472.CEL.PQ001_ATH1_A77.Quick.473.CEL	/share/nasc/Quick_Treatment4/Quick_Treatment4.html	atmosphere;developmental_stage	developing leaf insertions 19-21	This sample is rep 4, 96h ES.
PQ001_ATH1_A104.Quick.514.CEL.PQ001_ATH1_A26.Quick.511.CEL.PQ001_ATH1_A52.Quick.512.CEL.PQ001_ATH1_A78.Quick.513.CEL	/share/nasc/Quick_Control/Quick_Control.html	atmosphere;developmental_stage	developing leaf insertions 19-21	This sample is rep 4, steady state elevated 0h control.
PQ001_ATH1_A105.Quick.151.CEL.PQ001_ATH1_A109.Quick.152_repeat.CEL	/share/nasc/Quick_Treatment1/Quick_Treatment1.html	atmosphere;developmental_stage	mature leaves	This sample is taken from the mature leaves of plants that have had the above treatments for 24h. This sample is Rep 1 24 h Am.
PQ001_ATH1_A106.Quick.251.CEL.PQ001_ATH1_A110.Quick.252.CEL	/share/nasc/Quick_Treatment2/Quick_Treatment2.html	atmosphere;developmental_stage	mature leaves	This sample is taken from the mature leaves of plants that have had the above treatments for 24h. This sample is Rep 1 24 h Em.
PQ001_ATH1_A107.Quick.351.CEL.PQ001_ATH1_A111.Quick.352.CEL	/share/nasc/Quick_Treatment3/Quick_Treatment3.html	atmosphere;developmental_stage	mature leaves	This sample is taken from the mature leaves of plants that have had the above treatments for 24h. This sample is Rep 1 24 h ASm.
PQ001_ATH1_A108.Quick.451_repeat.CEL.PQ001_ATH1_A112.Quick.452.CEL	/share/nasc/Quick_Treatment4/Quick_Treatment4.html	atmosphere;developmental_stage	mature leaves	This sample is taken from the mature leaves of plants that have had the above treatments for 24h. This sample is Rep 1 24 h ESm.
PQ001_ATH1_A13.Quick.441.CEL.PQ001_ATH1_A39.Quick.442.CEL.PQ001_ATH1_A65.Quick.443.CEL.PQ001_ATH1_A91.Quick.444.CEL	/share/nasc/Quick_Treatment4/Quick_Treatment4.html	atmosphere;developmental_stage	developing leaf insertions 19-21	This sample is from the 12h ES treatment, rep 1.
PQ001_ATH1_A14.Quick.151.CEL.PQ001_ATH1_A40.Quick.152.CEL.PQ001_ATH1_A66.Quick.153.CEL.PQ001_ATH1_A92.Quick.154.CEL	/share/nasc/Quick_Treatment1/Quick_Treatment1.html	atmosphere;developmental_stage	developing leaf insertions 19-21	This sample is from the 24h A treatment, rep 1.
PQ001_ATH1_A15.Quick.251.CEL.PQ001_ATH1_A41.Quick.252.CEL.PQ001_ATH1_A67.Quick.253.CEL.PQ001_ATH1_A93.Quick.254.CEL	/share/nasc/Quick_Treatment2/Quick_Treatment2.html	atmosphere;developmental_stage	developing leaf insertions 19-21	This sample is from the 24h E treatment, rep 1.
PQ001_ATH1_A16.Quick.351.CEL.PQ001_ATH1_A42.Quick.352.CEL.PQ001_ATH1_A68.Quick.353.CEL.PQ001_ATH1_A94.Quick.354.CEL	/share/nasc/Quick_Treatment3/Quick_Treatment3.html	atmosphere;developmental_stage	developing leaf insertions 19-21	This sample is from the 24h AS treatment, rep 1.
PQ001_ATH1_A17.Quick.451.CEL.PQ001_ATH1_A43.Quick.452.CEL.PQ001_ATH1_A69.Quick.453.CEL.PQ001_ATH1_A95.Quick.454.CEL	/share/nasc/Quick_Treatment3/Quick_Treatment3.html	atmosphere;developmental_stage	developing leaf insertions 19-21	This sample is from the 24h AS treatment, rep 1.
PQ001_ATH1_A18.Quick_161_repeat.CEL.PQ001_ATH1_A44.Quick.162.CEL.PQ001_ATH1_A70.Quick.163.CEL.PQ001_ATH1_A96.Quick.164.CEL	/share/nasc/Quick_Treatment1/Quick_Treatment1.html	atmosphere;developmental_stage	developing leaf insertions 19-21	This sample is from the 48h A treatment, rep 1.
PQ001_ATH1_A19.Quick.261.CEL.PQ001_ATH1_A45.Quick.262.CEL.PQ001_ATH1_A71.Quick.263.CEL.PQ001_ATH1_A97.Quick.264.CEL	/share/nasc/Quick_Treatment2/Quick_Treatment2.html	atmosphere;developmental_stage	developing leaf insertions 19-21	This sample is from the 48h E treatment, rep 1.
PQ001_ATH1_A20.Quick.361.CEL.PQ001_ATH1_A46.Quick.362.CEL.PQ001_ATH1_A72.Quick.363.CEL.PQ001_ATH1_A98.Quick.364.CEL	/share/nasc/Quick_Treatment3/Quick_Treatment3.html	atmosphere;developmental_stage	developing leaf insertions 19-21	This sample is from the 48h AS treatment, rep 1.
PQ001_ATH1_A21.Quick.461.CEL.PQ001_ATH1_A47.Quick.462.CEL.PQ001_ATH1_A73.Quick.463.CEL.PQ001_ATH1_A99.Quick.464.CEL	/share/nasc/Quick_Treatment4/Quick_Treatment4.html	atmosphere;developmental_stage	developing leaf insertions 19-21	This sample is from the 48h ES treatment, rep 1.
RIKENGODA10A.cel.RIKENGODA10B.cel	/share/nasc/AtGenExpress_IAA_time_course_in_wildtype_seedlings/AtGenExpress_IAA_time_course_in_wildtype_seedlings.html		seedling	1uM IAA for 1h
RIKENGODA10A6.cel.RIKENGODA10B6.cel	/share/nasc/AtGenExpress_Effect_of_brassinosteroids_in_seedlings/AtGenExpress_Effect_of_brassinosteroids_in_seedlings.html		whole plant	1uM typhasterol for 3h
RIKENGODA11A.cel.RIKENGODA11B.cel	/share/nasc/AtGenExpress_Zeatin_time_course_in_wildtype_seedlings/AtGenExpress_Zeatin_time_course_in_wildtype_seedlings.html		seedling	1uM zeatin for 1h
RIKENGODA11A2.cel.RIKENGODA11B2.cel	/share/nasc/AtGen_effect_GA_inhibitors_on_seeds/AtGen_effect_GA_inhibitors_on_seeds.html		complete plant	10uM paclobutrazol (GA biosynthesis inhibitor) for 3h
RIKENGODA11A6.cel.RIKENGODA11B6.cel	/share/nasc/AtGenExpress_Effect_of_brassinosteroids_in_seedlings/AtGenExpress_Effect_of_brassinosteroids_in_seedlings.html		whole plant	1uM 6-deoxocastasterone for 3h
RIKENGODA12A2.cel.RIKENGODA12B2.cel	/share/nasc/AtGen_effect_GA_inhibitors_on_seeds/AtGen_effect_GA_inhibitors_on_seeds.html		complete plant	10uM paclobutrazol (GA biosynthesis inhibitor) for 12h
RIKENGODA12A6.cel.RIKENGODA12B6.cel	/share/nasc/AtGenExpress_Effect_of_brassinosteroids_in_seedlings/AtGenExpress_Effect_of_brassinosteroids_in_seedlings.html		whole plant	100nM castasterone for 3h
RIKENGODA13A.cel.RIKENGODA13B.cel	/share/nasc/AtGenExpress_ABA_time_course_in_wildtype_seedlings/AtGenExpress_ABA_time_course_in_wildtype_seedlings.html		seedling	10uM ABA for 1h
RIKENGODA13A2.cel.RIKENGODA13B2.cel	/share/nasc/AtGen_effect_GA_inhibitors_on_seeds/AtGen_effect_GA_inhibitors_on_seeds.html		complete plant	10uM prohexadione (GA biosynthesis inhibitor) for 3h
RIKENGODA13A6.cel.RIKENGODA13B6.cel	/share/nasc/AtGenExpress_Effect_of_brassinosteroids_in_seedlings/AtGenExpress_Effect_of_brassinosteroids_in_seedlings.html		whole plant	10nM brassinolide for 3h
RIKENGODA14A.cel.RIKENGODA14B.cel	/share/nasc/AtGenExpress_Methyl_Jasmonate_time_course_in_wildtype/AtGenExpress_Methyl_Jasmonate_time_course_in_wildtype.html		seedling	10uM MJ for 1h
RIKENGODA14A2.cel.RIKENGODA14B2.cel	/share/nasc/AtGen_effect_GA_inhibitors_on_seeds/AtGen_effect_GA_inhibitors_on_seeds.html		complete plant	10uM prohexadione (GA biosynthesis inhibitor) for 12h
RIKENGODA15A.cel.RIKENGODA15B.cel	/share/nasc/AtGenExpress_ACC_time_course_in_wildtype_seedlings/AtGenExpress_ACC_time_course_in_wildtype_seedlings.html		seedling	10uM ACC for 1h
RIKENGODA15A5.cel.RIKENGODA15B5.cel	/share/nasc/AtGen_Effect_of_photosynthesis_inhibitor_PNO8_on_seedlings/AtGen_Effect_of_photosynthesis_inhibitor_PNO8_on_seedlings.html		complete plant	1uM PNO8 (N-octyl-3-nitro-2,4,6-trihydroxybenzamide) (Photosystem II inhibitor) for 3h
RIKENGODA16A5.cel.RIKENGODA16B5.cel	/share/nasc/AtGen_Effect_of_photosynthesis_inhibitor_PNO8_on_seedlings/AtGen_Effect_of_photosynthesis_inhibitor_PNO8_on_seedlings.html		complete plant	1uM PNO8 (N-octyl-3-nitro-2,4,6-trihydroxybenzamide) (Photosystem II inhibitor) for 12h
RIKENGODA17A.cel.RIKENGODA17B.cel	/share/nasc/AtGenExpress_ABA_time_course_in_wildtype_seedlings/AtGenExpress_ABA_time_course_in_wildtype_seedlings.html		seedling	mock treatment for 3h
RIKENGODA17AA.cel.RIKENGODA17BA.cel	/share/nasc/AtGenExpress_ACC_time_course_in_wildtype_seedlings/AtGenExpress_ACC_time_course_in_wildtype_seedlings.html		seedling	mock treatment for 3h
RIKENGODA17AD.cel.RIKENGODA17BD.cel	/share/nasc/AtGenExpress_IAA_time_course_in_wildtype_seedlings/AtGenExpress_IAA_time_course_in_wildtype_seedlings.html		seedling	mock treatment for 3h
RIKENGODA17AF.cel.RIKENGODA17BF.cel	/share/nasc/AtGenExpress_Methyl_Jasmonate_time_course_in_wildtype/AtGenExpress_Methyl_Jasmonate_time_course_in_wildtype.html		seedling	mock treatment for 3h
RIKENGODA17AG.cel.RIKENGODA17BG.cel	/share/nasc/AtGenExpress_Zeatin_time_course_in_wildtype_seedlings/AtGenExpress_Zeatin_time_course_in_wildtype_seedlings.html		seedling	mock treatment for 3h
RIKENGODA17AH.cel.RIKENGODA17BH.cel	/share/nasc/AtGen_effect_ibuprofen_SA_daminozide_seedlings/AtGen_effect_ibuprofen_SA_daminozide_seedlings.html		complete plant	10uM ibuprofen for 3h
RIKENGODA18A.cel.RIKENGODA18B.cel	/share/nasc/AtGenExpress_IAA_time_course_in_wildtype_seedlings/AtGenExpress_IAA_time_course_in_wildtype_seedlings.html		seedling	1uM IAA for 3h
RIKENGODA18AH.cel.RIKENGODA18BH.cel	/share/nasc/AtGen_effect_ibuprofen_SA_daminozide_seedlings/AtGen_effect_ibuprofen_SA_daminozide_seedlings.html		complete plant	10uM B9 (daminozide) for 3h
RIKENGODA19A.cel.RIKENGODA19B.cel	/share/nasc/AtGenExpress_Zeatin_time_course_in_wildtype_seedlings/AtGenExpress_Zeatin_time_course_in_wildtype_seedlings.html		seedling	1uM zeatin for 3h
RIKENGODA19A7.cel.RIKENGODA19B7.cel	/share/nasc/AtGenExpress_Effect_of_ethylene_inhibitors_on_seedlings/AtGenExpress_Effect_of_ethylene_inhibitors_on_seedlings.html		complete plant	10uM AgNO3 (ethylene inhibitor) for 3h
RIKENGODA1A.cel.RIKENGODA1B.cel	/share/nasc/AtGenExpress_ABA_time_course_in_wildtype_seedlings/AtGenExpress_ABA_time_course_in_wildtype_seedlings.html		seedling	mock treatment for 30min
RIKENGODA1A2.cel.RIKENGODA1B2.cel	/share/nasc/AtGen_effect_GA_inhibitors_on_seeds/AtGen_effect_GA_inhibitors_on_seeds.html		complete plant	mock treatment for 3h
RIKENGODA1A3.cel.RIKENGODA1B3.cel	/share/nasc/AtGenExpress_Effect_of_auxin_inhibitors_on_seedlings/AtGenExpress_Effect_of_auxin_inhibitors_on_seedlings.html		complete plant	mock treatment for 3h
RIKENGODA1A5.cel.RIKENGODA1B5.cel	/share/nasc/AtGen_Effect_of_photosynthesis_inhibitor_PNO8_on_seedlings/AtGen_Effect_of_photosynthesis_inhibitor_PNO8_on_seedlings.html		complete plant	mock treatment for 3h
RIKENGODA1A6.cel.RIKENGODA1B6.cel	/share/nasc/AtGenExpress_Effect_of_brassinosteroids_in_seedlings/AtGenExpress_Effect_of_brassinosteroids_in_seedlings.html		whole plant	mock treatment for 3h
RIKENGODA1A7.cel.RIKENGODA1B7.cel	/share/nasc/AtGenExpress_Effect_of_ethylene_inhibitors_on_seedlings/AtGenExpress_Effect_of_ethylene_inhibitors_on_seedlings.html		complete plant	mock treatment for 3h
RIKENGODA1A8.cel.RIKENGODA1B8.cel	/share/nasc/AtGenExpress__Effect_of_cycloheximide_on_seedlings/AtGenExpress__Effect_of_cycloheximide_on_seedlings.html		complete plant	mock treatment for 3h
RIKENGODA1A9.cel.RIKENGODA1B9.cel	/share/nasc/AtGen_Effect_of_proteasome_inhibitor_MG13_on_seedlings/AtGen_Effect_of_proteasome_inhibitor_MG13_on_seedlings.html		complete plant	mock treatment for 3h
RIKENGODA1AA.cel.RIKENGODA1BB.cel	/share/nasc/AtGenExpress_ACC_time_course_in_wildtype_seedlings/AtGenExpress_ACC_time_course_in_wildtype_seedlings.html		seedling	mock treatment for 30min
RIKENGODA1AD.cel.RIKENGODA1BD.cel	/share/nasc/AtGenExpress_IAA_time_course_in_wildtype_seedlings/AtGenExpress_IAA_time_course_in_wildtype_seedlings.html		seedling	mock treatment for 30min
RIKENGODA1AF.cel.RIKENGODA1BF.cel	/share/nasc/AtGenExpress_Methyl_Jasmonate_time_course_in_wildtype/AtGenExpress_Methyl_Jasmonate_time_course_in_wildtype.html		seedling	mock treatment for 30min
RIKENGODA1AG.cel.RIKENGODA1BG.cel	/share/nasc/AtGenExpress_Zeatin_time_course_in_wildtype_seedlings/AtGenExpress_Zeatin_time_course_in_wildtype_seedlings.html		seedling	mock treatment for 30min
RIKENGODA1AH.cel.RIKENGODA1BH.cel	/share/nasc/AtGen_effect_ibuprofen_SA_daminozide_seedlings/AtGen_effect_ibuprofen_SA_daminozide_seedlings.html		complete plant	mock treatment for 3h
RIKENGODA20A7.cel.RIKENGODA20B7.cel	/share/nasc/AtGenExpress_Effect_of_ethylene_inhibitors_on_seedlings/AtGenExpress_Effect_of_ethylene_inhibitors_on_seedlings.html		complete plant	10uM AVG (aminoethoxyvinylglycine) (ethylene inhibitor) for 3h
RIKENGODA21A.cel.RIKENGODA21B.cel	/share/nasc/AtGenExpress_ABA_time_course_in_wildtype_seedlings/AtGenExpress_ABA_time_course_in_wildtype_seedlings.html		seedling	10uM ABA for 3h
RIKENGODA21AH.cel.RIKENGODA21BH.cel	/share/nasc/AtGen_effect_ibuprofen_SA_daminozide_seedlings/AtGen_effect_ibuprofen_SA_daminozide_seedlings.html		complete plant	10uM salicylic acid for 3h
RIKENGODA22A.cel.RIKENGODA22B.cel	/share/nasc/AtGenExpress_Methyl_Jasmonate_time_course_in_wildtype/AtGenExpress_Methyl_Jasmonate_time_course_in_wildtype.html		seedling	10uM MJ for 3h
RIKENGODA22A9.cel.RIKENGODA22B9.cel	/share/nasc/AtGen_Effect_of_proteasome_inhibitor_MG13_on_seedlings/AtGen_Effect_of_proteasome_inhibitor_MG13_on_seedlings.html		complete plant	10uM MG132 (carbobenzoxyl-leucinyl-leucinyl-leucinal) for 3h
RIKENGODA23A.cel.RIKENGODA23B.cel	/share/nasc/AtGenExpress_ACC_time_course_in_wildtype_seedlings/AtGenExpress_ACC_time_course_in_wildtype_seedlings.html		seedling	10uM ACC for 3h
RIKENGODA23A3.cel.RIKENGODA23B3.cel	/share/nasc/AtGenExpress_Effect_of_auxin_inhibitors_on_seedlings/AtGenExpress_Effect_of_auxin_inhibitors_on_seedlings.html		complete plant	10uM 2,4,6-T (2,4,6-trihydroxybenzamide) for 3h
RIKENGODA24A3.cel.RIKENGODA24B3.cel	/share/nasc/AtGenExpress_Effect_of_auxin_inhibitors_on_seedlings/AtGenExpress_Effect_of_auxin_inhibitors_on_seedlings.html		complete plant	10uM PCIB (p-chlorophenoxyisobutyric acid) (auxin inhibitor) for 3h
RIKENGODA25A3.cel.RIKENGODA25B3.cel	/share/nasc/AtGenExpress_Effect_of_auxin_inhibitors_on_seedlings/AtGenExpress_Effect_of_auxin_inhibitors_on_seedlings.html		complete plant	10uM TIBA (2,3,5-triiodobenzoic acid) (inhibitor of auxin transport) for 3h
RIKENGODA26A3.cel.RIKENGODA26B3.cel	/share/nasc/AtGenExpress_Effect_of_auxin_inhibitors_on_seedlings/AtGenExpress_Effect_of_auxin_inhibitors_on_seedlings.html		complete plant	10uM NPA (naphthylphthalamic acid) (inhibitor of auxin transport) for 3h
RIKENGODA27A8.cel.RIKENGODA27B8.cel	/share/nasc/AtGenExpress__Effect_of_cycloheximide_on_seedlings/AtGenExpress__Effect_of_cycloheximide_on_seedlings.html		complete plant	10uM CHX (cycloheximide) for 3h
RIKENGODA28A5.cel.RIKENGODA28B5.cel	/share/nasc/AtGen_Effect_of_photosynthesis_inhibitor_PNO8_on_seedlings/AtGen_Effect_of_photosynthesis_inhibitor_PNO8_on_seedlings.html		complete plant	mock treatment for 3h
RIKENGODA29A5.cel.RIKENGODA29B5.cel	/share/nasc/AtGen_Effect_of_photosynthesis_inhibitor_PNO8_on_seedlings/AtGen_Effect_of_photosynthesis_inhibitor_PNO8_on_seedlings.html		complete plant	10uM PNO8 (N-octyl-3-nitro-2,4,6-trihydroxybenzamide) (Photosystem II inhibitor) for 3h
RIKENGODA2A.cel.RIKENGODA2B.cel	/share/nasc/AtGenExpress_IAA_time_course_in_wildtype_seedlings/AtGenExpress_IAA_time_course_in_wildtype_seedlings.html		seedling	1uM IAA for 30min
RIKENGODA2A2.cel.RIKENGODA2B2.cel	/share/nasc/AtGen_effect_GA_inhibitors_on_seeds/AtGen_effect_GA_inhibitors_on_seeds.html		complete plant	mock treatment for 12h
RIKENGODA2A5.cel.RIKENGODA2B5.cel	/share/nasc/AtGen_Effect_of_photosynthesis_inhibitor_PNO8_on_seedlings/AtGen_Effect_of_photosynthesis_inhibitor_PNO8_on_seedlings.html		complete plant	mock treatment for 12h
RIKENGODA2A6.cel.RIKENGODA2B6.cel	/share/nasc/AtGenExpress_Effect_of_brassinosteroids_in_seedlings/AtGenExpress_Effect_of_brassinosteroids_in_seedlings.html		whole plant	10uM campestanol for 3h
RIKENGODA3A.cel.RIKENGODA3B.cel	/share/nasc/AtGenExpress_Zeatin_time_course_in_wildtype_seedlings/AtGenExpress_Zeatin_time_course_in_wildtype_seedlings.html		seedling	1uM zeatin for 30min
RIKENGODA3A2.cel.RIKENGODA3B2.cel	/share/nasc/AtGen_effect_GA_inhibitors_on_seeds/AtGen_effect_GA_inhibitors_on_seeds.html		complete plant	10uM propiconazole (GA biosynthesis inhibitor) for 3h
RIKENGODA3A6.cel.RIKENGODA3B6.cel	/share/nasc/AtGenExpress_Effect_of_brassinosteroids_in_seedlings/AtGenExpress_Effect_of_brassinosteroids_in_seedlings.html		whole plant	1uM 6-deoxocathasterone for 3h
RIKENGODA4A2.cel.RIKENGODA4B2.cel	/share/nasc/AtGen_effect_GA_inhibitors_on_seeds/AtGen_effect_GA_inhibitors_on_seeds.html		complete plant	10uM propiconazole (GA biosynthesis inhibitor) for 12h
RIKENGODA4A6.cel.RIKENGODA4B6.cel	/share/nasc/AtGenExpress_Effect_of_brassinosteroids_in_seedlings/AtGenExpress_Effect_of_brassinosteroids_in_seedlings.html		whole plant	1uM cathasterone for 3h
RIKENGODA5A.cel.RIKENGODA5B.cel	/share/nasc/AtGenExpress_ABA_time_course_in_wildtype_seedlings/AtGenExpress_ABA_time_course_in_wildtype_seedlings.html		seedling	10uM ABA for 30min
RIKENGODA5A2.cel.RIKENGODA5B2.cel	/share/nasc/AtGen_effect_GA_inhibitors_on_seeds/AtGen_effect_GA_inhibitors_on_seeds.html		complete plant	10uM uniconazole (GA biosynthesis inhibitor) for 3h
RIKENGODA5A6.cel.RIKENGODA5B6.cel	/share/nasc/AtGenExpress_Effect_of_brassinosteroids_in_seedlings/AtGenExpress_Effect_of_brassinosteroids_in_seedlings.html		whole plant	1uM 6-deoxoteasterone for 3h
RIKENGODA6A.cel.RIKENGODA6B.cel	/share/nasc/AtGenExpress_Methyl_Jasmonate_time_course_in_wildtype/AtGenExpress_Methyl_Jasmonate_time_course_in_wildtype.html		seedling	10uM MJ for 30min
RIKENGODA6A2.cel.RIKENGODA6B2.cel	/share/nasc/AtGen_effect_GA_inhibitors_on_seeds/AtGen_effect_GA_inhibitors_on_seeds.html		complete plant	10uM uniconazole (GA biosynthesis inhibitor) for 12h
RIKENGODA6A6.cel.RIKENGODA6B6.cel	/share/nasc/AtGenExpress_Effect_of_brassinosteroids_in_seedlings/AtGenExpress_Effect_of_brassinosteroids_in_seedlings.html		whole plant	1uM teasterone for 3h
RIKENGODA7A.cel.RIKENGODA7B.cel	/share/nasc/AtGenExpress_ACC_time_course_in_wildtype_seedlings/AtGenExpress_ACC_time_course_in_wildtype_seedlings.html		seedling	10uM ACC for 30min
RIKENGODA7A6.cel.RIKENGODA7B6.cel	/share/nasc/AtGenExpress_Effect_of_brassinosteroids_in_seedlings/AtGenExpress_Effect_of_brassinosteroids_in_seedlings.html		whole plant	1uM 3-dehydro-6-deoxoteasterone for 3h
RIKENGODA8A6.cel.RIKENGODA8B6.cel	/share/nasc/AtGenExpress_Effect_of_brassinosteroids_in_seedlings/AtGenExpress_Effect_of_brassinosteroids_in_seedlings.html		whole plant	1uM 3-dehydroteasterone for 3h
RIKENGODA9A.cel.RIKENGODA9B.cel	/share/nasc/AtGenExpress_ABA_time_course_in_wildtype_seedlings/AtGenExpress_ABA_time_course_in_wildtype_seedlings.html		seedling	mock treatment for 1h
RIKENGODA9A6.cel.RIKENGODA9B6.cel	/share/nasc/AtGenExpress_Effect_of_brassinosteroids_in_seedlings/AtGenExpress_Effect_of_brassinosteroids_in_seedlings.html		whole plant	1uM 6-deoxotyphasterol for 3h
RIKENGODA9AA.cel.RIKENGODA9BA.cel	/share/nasc/AtGenExpress_ACC_time_course_in_wildtype_seedlings/AtGenExpress_ACC_time_course_in_wildtype_seedlings.html		seedling	mock treatment for 1h
RIKENGODA9AD.cel.RIKENGODA9BD.cel	/share/nasc/AtGenExpress_IAA_time_course_in_wildtype_seedlings/AtGenExpress_IAA_time_course_in_wildtype_seedlings.html		seedling	mock treatment for 1h
RIKENGODA9AF.cel.RIKENGODA9BF.cel	/share/nasc/AtGenExpress_Methyl_Jasmonate_time_course_in_wildtype/AtGenExpress_Methyl_Jasmonate_time_course_in_wildtype.html		seedling	mock treatment for 1h
RIKENGODA9AG.cel.RIKENGODA9BG.cel	/share/nasc/AtGenExpress_Zeatin_time_course_in_wildtype_seedlings/AtGenExpress_Zeatin_time_course_in_wildtype_seedlings.html		seedling	mock treatment for 1h
RIKENNAKABAYASHI1A.cel.RIKENNAKABAYASHI1B.cel	/share/nasc/AtGenExpress_Effect_of_ABA_during_seed_imbibition/AtGenExpress_Effect_of_ABA_during_seed_imbibition.html		seed	no treatment
RIKENNAKABAYASHI2A.cel.RIKENNAKABAYASHI2B.cel	/share/nasc/AtGenExpress_Effect_of_ABA_during_seed_imbibition/AtGenExpress_Effect_of_ABA_during_seed_imbibition.html		seed	24 h imbibed in water
RIKENNAKABAYASHI3A.cel.RIKENNAKABAYASHI5B.cel	/share/nasc/AtGenExpress_Effect_of_ABA_during_seed_imbibition/AtGenExpress_Effect_of_ABA_during_seed_imbibition.html		seed	24 h imbibed in 3 uM ABA
RIKENNAKABAYASHI4A.cel.RIKENNAKABAYASHI4B.cel	/share/nasc/AtGenExpress_Effect_of_ABA_during_seed_imbibition/AtGenExpress_Effect_of_ABA_during_seed_imbibition.html		seed	24 h imbibed in 30 uM ABA
RIKENPRESTON0A.cel.RIKENPRESTON0B.cel	/share/nasc/AtGen_exp_profiling_early_germinating_seeds/AtGen_exp_profiling_early_germinating_seeds.html		seed	no treatment
RIKENPRESTON1A.cel.RIKENPRESTON1B.cel	/share/nasc/AtGen_exp_profiling_early_germinating_seeds/AtGen_exp_profiling_early_germinating_seeds.html		seed	imbibed in water(1 hour)
RIKENPRESTON2A.cel.RIKENPRESTON2B.cel	/share/nasc/AtGen_exp_profiling_early_germinating_seeds/AtGen_exp_profiling_early_germinating_seeds.html		seed	imbibed in water(3 hours)
RIKENYAMAUCHI1A.cel.RIKENYAMAUCHI1B.cel	/share/nasc/AtGenExpress_Different_temperature_treatment_of_seeds/AtGenExpress_Different_temperature_treatment_of_seeds.html		seeds	incubated for 96 hours in the dark at 22C
RIKENYAMAUCHI2A.cel.RIKENYAMAUCHI2B.cel	/share/nasc/AtGenExpress_Different_temperature_treatment_of_seeds/AtGenExpress_Different_temperature_treatment_of_seeds.html		seeds	incubated for 96 hours in the dark at 4C
S0_12H_A.cel.S0_12H_B.cel	/share/nasc/AtGenExpress_Response_to_sulfate_limitation/AtGenExpress_Response_to_sulfate_limitation.html		root	Transferred to the MGRL agar medium containing 0uM sulfate for 12 hr
S0_24H_A.cel.S0_24H_B.cel	/share/nasc/AtGenExpress_Response_to_sulfate_limitation/AtGenExpress_Response_to_sulfate_limitation.html		root	Transferred to the MGRL agar medium containing 0uM sulfate for 24 hr
S0_2H_A.cel.S0_2H_B.cel	/share/nasc/AtGenExpress_Response_to_sulfate_limitation/AtGenExpress_Response_to_sulfate_limitation.html		root	Transferred to the MGRL agar medium containing 0uM sulfate for 2 hr
S0_4H_A.cel.S0_4H_B.cel	/share/nasc/AtGenExpress_Response_to_sulfate_limitation/AtGenExpress_Response_to_sulfate_limitation.html		root	Transferred to the MGRL agar medium containing 0uM sulfate for 4 hr
S0_8H_A.cel.S0_8H_B.cel	/share/nasc/AtGenExpress_Response_to_sulfate_limitation/AtGenExpress_Response_to_sulfate_limitation.html		root	Transferred to the MGRL agar medium containing 0uM sulfate for 8 hr
S1500_0H_A.cel.S1500_0H_B.cel	/share/nasc/AtGenExpress_Response_to_sulfate_limitation/AtGenExpress_Response_to_sulfate_limitation.html		root	No treatment
S1500_12H_A.cel.S1500_12H_B.cel	/share/nasc/AtGenExpress_Response_to_sulfate_limitation/AtGenExpress_Response_to_sulfate_limitation.html		root	Transferred to the MGRL agar medium containing 1500uM sulfate for 12 hr
S1500_24H_A.cel.S1500_24H_B.cel	/share/nasc/AtGenExpress_Response_to_sulfate_limitation/AtGenExpress_Response_to_sulfate_limitation.html		root	Transferred to the MGRL agar medium containing 1500uM sulfate for 24 hr
S1500_2H_A.cel.S1500_2H_B.cel	/share/nasc/AtGenExpress_Response_to_sulfate_limitation/AtGenExpress_Response_to_sulfate_limitation.html		root	Transferred to the MGRL agar medium containing 1500uM sulfate for 2 hr
S1500_4H_A.cel.S1500_4H_B.cel	/share/nasc/AtGenExpress_Response_to_sulfate_limitation/AtGenExpress_Response_to_sulfate_limitation.html		root	Transferred to the MGRL agar medium containing 1500uM sulfate for 4 hr
S1500_8H_A.cel.S1500_8H_B.cel	/share/nasc/AtGenExpress_Response_to_sulfate_limitation/AtGenExpress_Response_to_sulfate_limitation.html		root	Transferred to the MGRL agar medium containing 1500uM sulfate for 8 hr
SC001_ATH1_A1.1.casso.gla.CEL.SC001_ATH1_A1.2.casso.gla.CEL.SC001_ATH1_A1.3.casso.gla.CEL	/share/nasc/Casson_laser-capture_micro-dissected_embryonic_tissues/Casson_laser-capture_micro-dissected_embryonic_tissues.html	developmental_stage;organism_part	globular embryo, apical tissue	NA
SC001_ATH1_A2.1.casso.glb.CEL.SC001_ATH1_A2.2.casso.glb.CEL.SC001_ATH1_A2.3.casso.glb.CEL	/share/nasc/Casson_laser-capture_micro-dissected_embryonic_tissues/Casson_laser-capture_micro-dissected_embryonic_tissues.html	developmental_stage;organism_part	globular embryo, basal tissue	NA
SC001_ATH1_A3.1.casso.hec.CEL.SC001_ATH1_A3.2.casso.hec.CEL.SC001_ATH1_A3.3.casso.hec.CEL	/share/nasc/Casson_laser-capture_micro-dissected_embryonic_tissues/Casson_laser-capture_micro-dissected_embryonic_tissues.html	developmental_stage;organism_part	heart stage embryo, cotyledon pole	NA
SC001_ATH1_A4.1.casso.her.CEL.SC001_ATH1_A4.2.casso.her.CEL.SC001_ATH1_A4.3.casso.her.CEL	/share/nasc/Casson_laser-capture_micro-dissected_embryonic_tissues/Casson_laser-capture_micro-dissected_embryonic_tissues.html	developmental_stage;organism_part	heart stage embryo, root pole	NA
SS001_ATH1_A10.Smith.17.CEL.SS002_ATH1_A10.smith.20h.CEL	/share/nasc/Steve_Smith/html/		leaves	intercept
SS001_ATH1_A11.Smith.21B.CEL.SS001_ATH1_A1.Smith.21A.CEL.SS002_ATH1_A11.smith.24h.CEL.SS002_ATH1_A1.smith.00h.CEL	/share/nasc/Steve_Smith/html/		leaves	intercept
SS001_ATH1_A2.Smith.22.CEL.SS002_ATH1_A2.smith.01h.CEL	/share/nasc/Steve_Smith/html/		leaves	intercept
SS001_ATH1_A3.Smith.23.CEL.SS002_ATH1_A3.smith.02h.CEL	/share/nasc/Steve_Smith/html/		leaves	intercept
SS001_ATH1_A4.Smith.1.CEL.SS002_ATH1_A4.smith.04h.CEL	/share/nasc/Steve_Smith/html/		leaves	intercept
SS001_ATH1_A5.Smith.5.CEL.SS002_ATH1_A5.smith.08h.CEL	/share/nasc/Steve_Smith/html/		leaves	intercept
SS001_ATH1_A6.Smith.8.45.CEL.SS002_ATH1_A6.smith.12h.CEL	/share/nasc/Steve_Smith/html/		leaves	intercept
SS001_ATH1_A7.Smith.10.CEL.SS002_ATH1_A7.smith.13h.CEL	/share/nasc/Steve_Smith/html/		leaves	intercept
SS001_ATH1_A8.Smith.11.CEL.SS002_ATH1_A8.smith.14h.CEL	/share/nasc/Steve_Smith/html/		leaves	intercept
SS001_ATH1_A9.Smith.13.CEL.SS002_ATH1_A9.smith.16h.CEL	/share/nasc/Steve_Smith/html/		leaves	intercept
T0_APH.cel	Genome-wide cell cycle studies	time after drug removal (0 hours)	Cell suspension
T0_SUC.cel	Cell cycle re-entry in suspension-cultured cells	sucrose (3%, 0 hours)	Cell suspension
T10_APH.cel	Genome-wide cell cycle studies	time after drug removal (10 hours)	Cell suspension
T10_SUC.cel	Cell cycle re-entry in suspension-cultured cells	sucrose (3%, 10 hours)	Cell suspension
T12_APH.cel	Genome-wide cell cycle studies	time after drug removal (12 hours)	Cell suspension
T12_SUC.cel	Cell cycle re-entry in suspension-cultured cells	sucrose (3%, 12 hours)	Cell suspension
T14_APH.cel	Genome-wide cell cycle studies	time after drug removal (14 hours)	Cell suspension
T16_APH.cel	Genome-wide cell cycle studies	time after drug removal (16 hours)	Cell suspension
T19_APH.cel	Genome-wide cell cycle studies	time after drug removal (19 hours)	Cell suspension
T2_APH.cel	Genome-wide cell cycle studies	time after drug removal (2 hours)	Cell suspension
T2_SUC.cel	Cell cycle re-entry in suspension-cultured cells	sucrose (3%, 2 hours)	Cell suspension
T4_APH.cel	Genome-wide cell cycle studies	time after drug removal (4 hours)	Cell suspension
T4_SUC.cel	Cell cycle re-entry in suspension-cultured cells	sucrose (3%, 4 hours)	Cell suspension
T6_APH.cel	Genome-wide cell cycle studies	time after drug removal (6 hours)	Cell suspension
T6_SUC.cel	Cell cycle re-entry in suspension-cultured cells	sucrose (3%, 6 hours)	Cell suspension
T8_APH.cel	Genome-wide cell cycle studies	time after drug removal (8 hours)	Cell suspension
T8_SUC.cel	Cell cycle re-entry in suspension-cultured cells	sucrose (3%, 8 hours)	Cell suspension
X0011.CEL.X0012.CEL	/share/nasc/AtGenExpress_Stress_Treatments_Control_plants/AtGenExpress_Stress_Treatments_Control_plants.html	age;organism_part	Shoots	"At day 16, stress treatment started at 3 hours of light treatment.Control plants, Group Kudla. The plants were treated like the treated plants; e.g.: Transfer of Magenta boxes out of the climate chamber. Opening of the boxes and lifting the raft as long as the treatments last. Then boxes were transferred back to the climate chamber."
X0021.CEL.X0022.CEL	/share/nasc/AtGenExpress_Stress_Treatments_Control_plants/AtGenExpress_Stress_Treatments_Control_plants.html	age;organism_part	Roots	"At day 16, stress treatment started at 3 hours of light treatment.Control plants, Group Kudla. The plants were treated like the treated plants; e.g.: Transfer of Magenta boxes out of the climate chamber. Opening of the boxes and lifting the raft as long as the treatments last. Then boxes were transferred back to the climate chamber."
X0111.CEL.X0112.CEL	/share/nasc/AtGenExpress_Stress_Treatments_Control_plants/AtGenExpress_Stress_Treatments_Control_plants.html	age;organism_part	Shoots	"At day 16, stress treatment started at 3 hours of light treatment.Control plants, Group Kudla. The plants were treated like the treated plants; e.g.: Transfer of Magenta boxes out of the climate chamber. Opening of the boxes and lifting the raft as long as the treatments last. Then boxes were transferred back to the climate chamber."
X0121.CEL.X0122.CEL	/share/nasc/AtGenExpress_Stress_Treatments_Control_plants/AtGenExpress_Stress_Treatments_Control_plants.html	age;organism_part	Roots	"At day 16, stress treatment started at 3 hours of light treatment.Control plants, Group Kudla. The plants were treated like the treated plants; e.g.: Transfer of Magenta boxes out of the climate chamber. Opening of the boxes and lifting the raft as long as the treatments last. Then boxes were transferred back to the climate chamber."
X0211.CEL.X0212.CEL	/share/nasc/AtGenExpress_Stress_Treatments_Control_plants/AtGenExpress_Stress_Treatments_Control_plants.html	age;organism_part	Shoots	"At day 16, stress treatment started at 3 hours of light treatment.Control plants, Group Kudla. The plants were treated like the treated plants; e.g.: Transfer of Magenta boxes out of the climate chamber. Opening of the boxes and lifting the raft as long as the treatments last. Then boxes were transferred back to the climate chamber."
X0221.CEL.X0222.CEL	/share/nasc/AtGenExpress_Stress_Treatments_Control_plants/AtGenExpress_Stress_Treatments_Control_plants.html	age;organism_part	Roots	"At day 16, stress treatment started at 3 hours of light treatment.Control plants, Group Kudla. The plants were treated like the treated plants; e.g.: Transfer of Magenta boxes out of the climate chamber. Opening of the boxes and lifting the raft as long as the treatments last. Then boxes were transferred back to the climate chamber."
X0311.CEL.X0312.CEL	/share/nasc/AtGenExpress_Stress_Treatments_Control_plants/AtGenExpress_Stress_Treatments_Control_plants.html	age;organism_part	Shoots	"At day 16, stress treatment started at 3 hours of light treatment.Control plants, Group Kudla. The plants were treated like the treated plants; e.g.: Transfer of Magenta boxes out of the climate chamber. Opening of the boxes and lifting the raft as long as the treatments last. Then boxes were transferred back to the climate chamber."
X0321.CEL.X0322.CEL	/share/nasc/AtGenExpress_Stress_Treatments_Control_plants/AtGenExpress_Stress_Treatments_Control_plants.html	age;organism_part	Roots	"At day 16, stress treatment started at 3 hours of light treatment.Control plants, Group Kudla. The plants were treated like the treated plants; e.g.: Transfer of Magenta boxes out of the climate chamber. Opening of the boxes and lifting the raft as long as the treatments last. Then boxes were transferred back to the climate chamber."
X0411.CEL.X0412.CEL	/share/nasc/AtGenExpress_Stress_Treatments_Control_plants/AtGenExpress_Stress_Treatments_Control_plants.html	age;organism_part	Shoots	"At day 16, stress treatment started at 3 hours of light treatment.Control plants, Group Kudla. The plants were treated like the treated plants; e.g.: Transfer of Magenta boxes out of the climate chamber. Opening of the boxes and lifting the raft as long as the treatments last. Then boxes were transferred back to the climate chamber."
X0421.CEL.X0422.CEL	/share/nasc/AtGenExpress_Stress_Treatments_Control_plants/AtGenExpress_Stress_Treatments_Control_plants.html	age;organism_part	Roots	"At day 16, stress treatment started at 3 hours of light treatment.Control plants, Group Kudla. The plants were treated like the treated plants; e.g.: Transfer of Magenta boxes out of the climate chamber. Opening of the boxes and lifting the raft as long as the treatments last. Then boxes were transferred back to the climate chamber."
X0511.CEL.X0512.CEL	/share/nasc/AtGenExpress_Stress_Treatments_Control_plants/AtGenExpress_Stress_Treatments_Control_plants.html	age;organism_part	Shoots	"At day 16, stress treatment started at 3 hours of light treatment.Control plants, Group Kudla. The plants were treated like the treated plants; e.g.: Transfer of Magenta boxes out of the climate chamber. Opening of the boxes and lifting the raft as long as the treatments last. Then boxes were transferred back to the climate chamber."
X0521.CEL.X0522.CEL	/share/nasc/AtGenExpress_Stress_Treatments_Control_plants/AtGenExpress_Stress_Treatments_Control_plants.html	age;organism_part	Roots	"At day 16, stress treatment started at 3 hours of light treatment.Control plants, Group Kudla. The plants were treated like the treated plants; e.g.: Transfer of Magenta boxes out of the climate chamber. Opening of the boxes and lifting the raft as long as the treatments last. Then boxes were transferred back to the climate chamber."
X0611.CEL.X0612.CEL	/share/nasc/AtGenExpress_Stress_Treatments_Control_plants/AtGenExpress_Stress_Treatments_Control_plants.html	age;organism_part	Shoots	"At day 16, stress treatment started at 3 hours of light treatment.Control plants, Group Kudla. The plants were treated like the treated plants; e.g.: Transfer of Magenta boxes out of the climate chamber. Opening of the boxes and lifting the raft as long as the treatments last. Then boxes were transferred back to the climate chamber."
X0621.CEL.X0622.CEL	/share/nasc/AtGenExpress_Stress_Treatments_Control_plants/AtGenExpress_Stress_Treatments_Control_plants.html	age;organism_part	Roots	"At day 16, stress treatment started at 3 hours of light treatment.Control plants, Group Kudla. The plants were treated like the treated plants; e.g.: Transfer of Magenta boxes out of the climate chamber. Opening of the boxes and lifting the raft as long as the treatments last. Then boxes were transferred back to the climate chamber."
X0711.CEL.X0712.CEL	/share/nasc/AtGenExpress_Stress_Treatments_Control_plants/AtGenExpress_Stress_Treatments_Control_plants.html	age;organism_part	Shoots	"At day 16, stress treatment started at 3 hours of light treatment.Control plants, Group Kudla. The plants were treated like the treated plants; e.g.: Transfer of Magenta boxes out of the climate chamber. Opening of the boxes and lifting the raft as long as the treatments last. Then boxes were transferred back to the climate chamber."
X0721.CEL.X0722.CEL	/share/nasc/AtGenExpress_Stress_Treatments_Control_plants/AtGenExpress_Stress_Treatments_Control_plants.html	age;organism_part	Roots	"At day 16, stress treatment started at 3 hours of light treatment.Control plants, Group Kudla. The plants were treated like the treated plants; e.g.: Transfer of Magenta boxes out of the climate chamber. Opening of the boxes and lifting the raft as long as the treatments last. Then boxes were transferred back to the climate chamber."
X0811.CEL.X0812.CEL	/share/nasc/AtGenExpress_Stress_Treatments_Control_plants/AtGenExpress_Stress_Treatments_Control_plants.html	age;organism_part	Shoots	"At day 16, stress treatment started at 3 hours of light treatment.Control plants, Group Kudla. The plants were treated like the treated plants; e.g.: Transfer of Magenta boxes out of the climate chamber. Opening of the boxes and lifting the raft as long as the treatments last. Then boxes were transferred back to the climate chamber."
X0821.CEL.X0822.CEL	/share/nasc/AtGenExpress_Stress_Treatments_Control_plants/AtGenExpress_Stress_Treatments_Control_plants.html	age;organism_part	Roots	"At day 16, stress treatment started at 3 hours of light treatment.Control plants, Group Kudla. The plants were treated like the treated plants; e.g.: Transfer of Magenta boxes out of the climate chamber. Opening of the boxes and lifting the raft as long as the treatments last. Then boxes were transferred back to the climate chamber."
X1111.CEL.X1112.CEL	/share/nasc/AtGenExpress_Stress_Treatments_Cold_stress/AtGenExpress_Stress_Treatments_Cold_stress.html	change_temperature;age;organism_part	Shoots	At day 16, stress treatment started at 3 hours of light treatment. Cold stress (4?C), Group Kudla.The Magenta boxes were placed on ice in the cold room (4?C). The environmental light intensity was 20 ╡Einstein/cm2 sec. An extra light which was installed over the plants had 40 ╡Einstein/cm2 sec. The plants stayed there.
X1121.CEL.X1122.CEL	/share/nasc/AtGenExpress_Stress_Treatments_Cold_stress/AtGenExpress_Stress_Treatments_Cold_stress.html	change_temperature;age;organism_part	Roots	At day 16, stress treatment started at 3 hours of light treatment. Cold stress (4?C), Group Kudla.The Magenta boxes were placed on ice in the cold room (4?C). The environmental light intensity was 20 ╡Einstein/cm2 sec. An extra light which was installed over the plants had 40 ╡Einstein/cm2 sec. The plants stayed there.
X1211.CEL.X1212.CEL	/share/nasc/AtGenExpress_Stress_Treatments_Cold_stress/AtGenExpress_Stress_Treatments_Cold_stress.html	change_temperature;age;organism_part	Shoots	At day 16, stress treatment started at 3 hours of light treatment. Cold stress (4?C), Group Kudla.The Magenta boxes were placed on ice in the cold room (4?C). The environmental light intensity was 20 ╡Einstein/cm2 sec. An extra light which was installed over the plants had 40 ╡Einstein/cm2 sec. The plants stayed there.
X1221.CEL.X1222.CEL	/share/nasc/AtGenExpress_Stress_Treatments_Cold_stress/AtGenExpress_Stress_Treatments_Cold_stress.html	change_temperature;age;organism_part	Roots	At day 16, stress treatment started at 3 hours of light treatment. Cold stress (4?C), Group Kudla.The Magenta boxes were placed on ice in the cold room (4?C). The environmental light intensity was 20 ╡Einstein/cm2 sec. An extra light which was installed over the plants had 40 ╡Einstein/cm2 sec. The plants stayed there.
X1311.CEL.X1312.CEL	/share/nasc/AtGenExpress_Stress_Treatments_Cold_stress/AtGenExpress_Stress_Treatments_Cold_stress.html	change_temperature;age;organism_part	Shoots	At day 16, stress treatment started at 3 hours of light treatment. Cold stress (4?C), Group Kudla.The Magenta boxes were placed on ice in the cold room (4?C). The environmental light intensity was 20 ╡Einstein/cm2 sec. An extra light which was installed over the plants had 40 ╡Einstein/cm2 sec. The plants stayed there.
X1321.CEL.X1322.CEL	/share/nasc/AtGenExpress_Stress_Treatments_Cold_stress/AtGenExpress_Stress_Treatments_Cold_stress.html	change_temperature;age;organism_part	Roots	At day 16, stress treatment started at 3 hours of light treatment. Cold stress (4?C), Group Kudla.The Magenta boxes were placed on ice in the cold room (4?C). The environmental light intensity was 20 ╡Einstein/cm2 sec. An extra light which was installed over the plants had 40 ╡Einstein/cm2 sec. The plants stayed there.
X1411.CEL.X1412.CEL	/share/nasc/AtGenExpress_Stress_Treatments_Cold_stress/AtGenExpress_Stress_Treatments_Cold_stress.html	change_temperature;age;organism_part	Shoots	At day 16, stress treatment started at 3 hours of light treatment. Cold stress (4?C), Group Kudla.The Magenta boxes were placed on ice in the cold room (4?C). The environmental light intensity was 20 ╡Einstein/cm2 sec. An extra light which was installed over the plants had 40 ╡Einstein/cm2 sec. The plants stayed there.
X1421.CEL.X1422.CEL	/share/nasc/AtGenExpress_Stress_Treatments_Cold_stress/AtGenExpress_Stress_Treatments_Cold_stress.html	change_temperature;age;organism_part	Roots	At day 16, stress treatment started at 3 hours of light treatment. Cold stress (4?C), Group Kudla.The Magenta boxes were placed on ice in the cold room (4?C). The environmental light intensity was 20 ╡Einstein/cm2 sec. An extra light which was installed over the plants had 40 ╡Einstein/cm2 sec. The plants stayed there.
X1511.CEL.X1512.CEL	/share/nasc/AtGenExpress_Stress_Treatments_Cold_stress/AtGenExpress_Stress_Treatments_Cold_stress.html	change_temperature;age;organism_part	Shoots	At day 16, stress treatment started at 3 hours of light treatment. Cold stress (4?C), Group Kudla.The Magenta boxes were placed on ice in the cold room (4?C). The environmental light intensity was 20 ╡Einstein/cm2 sec. An extra light which was installed over the plants had 40 ╡Einstein/cm2 sec. The plants stayed there.
X1521.CEL.X1522.CEL	/share/nasc/AtGenExpress_Stress_Treatments_Cold_stress/AtGenExpress_Stress_Treatments_Cold_stress.html	change_temperature;age;organism_part	Roots	At day 16, stress treatment started at 3 hours of light treatment. Cold stress (4?C), Group Kudla.The Magenta boxes were placed on ice in the cold room (4?C). The environmental light intensity was 20 ╡Einstein/cm2 sec. An extra light which was installed over the plants had 40 ╡Einstein/cm2 sec. The plants stayed there.
X1611.CEL.X1612.CEL	/share/nasc/AtGenExpress_Stress_Treatments_Cold_stress/AtGenExpress_Stress_Treatments_Cold_stress.html	change_temperature;age;organism_part	Shoots	At day 16, stress treatment started at 3 hours of light treatment. Cold stress (4?C), Group Kudla.The Magenta boxes were placed on ice in the cold room (4?C). The environmental light intensity was 20 ╡Einstein/cm2 sec. An extra light which was installed over the plants had 40 ╡Einstein/cm2 sec. The plants stayed there.
X1621.CEL.X1622.CEL	/share/nasc/AtGenExpress_Stress_Treatments_Cold_stress/AtGenExpress_Stress_Treatments_Cold_stress.html	change_temperature;age;organism_part	Roots	At day 16, stress treatment started at 3 hours of light treatment. Cold stress (4?C), Group Kudla.The Magenta boxes were placed on ice in the cold room (4?C). The environmental light intensity was 20 ╡Einstein/cm2 sec. An extra light which was installed over the plants had 40 ╡Einstein/cm2 sec. The plants stayed there.
X2111.CEL.X2112.CEL	/share/nasc/AtGenExpress_Stress_Treatments_Osmotic_stress/AtGenExpress_Stress_Treatments_Osmotic_stress.html	media;concentrate;age;organism_part	Shoots	At day 16, stress treatment started at 3 hours of light treatment.Osmotic stress (300 mM Mannitol), Group Kudla. Mannitol was added to a concentration of 300 mM in the Media. To add Mannitol the raft was lifted out A magnetic stir bar and a stirrer were used to mix the media and the added Mannitol. After the rafts were put back in the boxes, they were transferred back to the climate chamber.
X2121.CEL.X2122.CEL	/share/nasc/AtGenExpress_Stress_Treatments_Osmotic_stress/AtGenExpress_Stress_Treatments_Osmotic_stress.html	media;concentrate;age;organism_part	Roots	At day 16, stress treatment started at 3 hours of light treatment.Osmotic stress (300 mM Mannitol), Group Kudla. Mannitol was added to a concentration of 300 mM in the Media. To add Mannitol the raft was lifted out A magnetic stir bar and a stirrer were used to mix the media and the added Mannitol. After the rafts were put back in the boxes, they were transferred back to the climate chamber.
X2211.CEL.X2212.CEL	/share/nasc/AtGenExpress_Stress_Treatments_Osmotic_stress/AtGenExpress_Stress_Treatments_Osmotic_stress.html	media;concentrate;age;organism_part	Shoots	At day 16, stress treatment started at 3 hours of light treatment.Osmotic stress (300 mM Mannitol), Group Kudla. Mannitol was added to a concentration of 300 mM in the Media. To add Mannitol the raft was lifted out A magnetic stir bar and a stirrer were used to mix the media and the added Mannitol. After the rafts were put back in the boxes, they were transferred back to the climate chamber.
X2221.CEL.X2222.CEL	/share/nasc/AtGenExpress_Stress_Treatments_Osmotic_stress/AtGenExpress_Stress_Treatments_Osmotic_stress.html	media;concentrate;age;organism_part	Roots	At day 16, stress treatment started at 3 hours of light treatment.Osmotic stress (300 mM Mannitol), Group Kudla. Mannitol was added to a concentration of 300 mM in the Media. To add Mannitol the raft was lifted out A magnetic stir bar and a stirrer were used to mix the media and the added Mannitol. After the rafts were put back in the boxes, they were transferred back to the climate chamber.
X2311.CEL.X2312.CEL	/share/nasc/AtGenExpress_Stress_Treatments_Osmotic_stress/AtGenExpress_Stress_Treatments_Osmotic_stress.html	media;concentrate;age;organism_part	Shoots	At day 16, stress treatment started at 3 hours of light treatment.Osmotic stress (300 mM Mannitol), Group Kudla. Mannitol was added to a concentration of 300 mM in the Media. To add Mannitol the raft was lifted out A magnetic stir bar and a stirrer were used to mix the media and the added Mannitol. After the rafts were put back in the boxes, they were transferred back to the climate chamber.
X2321.CEL.X2322.CEL	/share/nasc/AtGenExpress_Stress_Treatments_Osmotic_stress/AtGenExpress_Stress_Treatments_Osmotic_stress.html	media;concentrate;age;organism_part	Roots	At day 16, stress treatment started at 3 hours of light treatment.Osmotic stress (300 mM Mannitol), Group Kudla. Mannitol was added to a concentration of 300 mM in the Media. To add Mannitol the raft was lifted out A magnetic stir bar and a stirrer were used to mix the media and the added Mannitol. After the rafts were put back in the boxes, they were transferred back to the climate chamber.
X2411.CEL.X2412.CEL	/share/nasc/AtGenExpress_Stress_Treatments_Osmotic_stress/AtGenExpress_Stress_Treatments_Osmotic_stress.html	media;concentrate;age;organism_part	Shoots	At day 16, stress treatment started at 3 hours of light treatment.Osmotic stress (300 mM Mannitol), Group Kudla. Mannitol was added to a concentration of 300 mM in the Media. To add Mannitol the raft was lifted out A magnetic stir bar and a stirrer were used to mix the media and the added Mannitol. After the rafts were put back in the boxes, they were transferred back to the climate chamber.
X2421.CEL.X2422.CEL	/share/nasc/AtGenExpress_Stress_Treatments_Osmotic_stress/AtGenExpress_Stress_Treatments_Osmotic_stress.html	media;concentrate;age;organism_part	Roots	At day 16, stress treatment started at 3 hours of light treatment.Osmotic stress (300 mM Mannitol), Group Kudla. Mannitol was added to a concentration of 300 mM in the Media. To add Mannitol the raft was lifted out A magnetic stir bar and a stirrer were used to mix the media and the added Mannitol. After the rafts were put back in the boxes, they were transferred back to the climate chamber.
X2503.cel.X2798.cel	/share/nasc/AtGen_Pseudomonas_half_leaf_injection/AtGen_Pseudomonas_half_leaf_injection.html		leaf	No Treatment
X2504.cel.X2796.cel	/share/nasc/AtGen_Pseudomonas_half_leaf_injection/AtGen_Pseudomonas_half_leaf_injection.html		leaf	Avirulent pathogen (Pseudomonas syringae ES4326 avrRpt2) infection, 4h
X2505.cel.X2795.cel	/share/nasc/AtGen_Pseudomonas_half_leaf_injection/AtGen_Pseudomonas_half_leaf_injection.html		leaf	Mock treatment (10mM MgCl2 solution), 4h
X2506.cel.X2793.cel	/share/nasc/AtGen_Pseudomonas_half_leaf_injection/AtGen_Pseudomonas_half_leaf_injection.html		leaf	Avirulent pathogen (Pseudomonas syringae ES4326 avrRpt2) infection, 8h
X2507.cel.X2792.cel	/share/nasc/AtGen_Pseudomonas_half_leaf_injection/AtGen_Pseudomonas_half_leaf_injection.html		leaf	Mock treatment (10mM MgCl2 solution), 8h
X2508.cel.X2790.cel	/share/nasc/AtGen_Pseudomonas_half_leaf_injection/AtGen_Pseudomonas_half_leaf_injection.html		leaf	Avirulent pathogen (Pseudomonas syringae ES4326 avrRpt2) infection, 16h
X2509.cel.X2787.cel	/share/nasc/AtGen_Pseudomonas_half_leaf_injection/AtGen_Pseudomonas_half_leaf_injection.html		leaf	Avirulent pathogen (Pseudomonas syringae ES4326 avrRpt2) infection, 24h
X2510.cel.X2786.cel	/share/nasc/AtGen_Pseudomonas_half_leaf_injection/AtGen_Pseudomonas_half_leaf_injection.html		leaf	Mock treatment (10mM MgCl2 solution), 24h
X2511.CEL.X2512.CEL	/share/nasc/AtGenExpress_Stress_Treatments_Osmotic_stress/AtGenExpress_Stress_Treatments_Osmotic_stress.html	media;concentrate;age;organism_part	Shoots	At day 16, stress treatment started at 3 hours of light treatment.Osmotic stress (300 mM Mannitol), Group Kudla. Mannitol was added to a concentration of 300 mM in the Media. To add Mannitol the raft was lifted out A magnetic stir bar and a stirrer were used to mix the media and the added Mannitol. After the rafts were put back in the boxes, they were transferred back to the climate chamber.
X2511.cel.X2784.cel	/share/nasc/AtGen_Pseudomonas_half_leaf_injection/AtGen_Pseudomonas_half_leaf_injection.html		leaf	Avirulent pathogen (Pseudomonas syringae ES4326 avrRpt2) infection, 48h
X2512.cel.X2783.cel	/share/nasc/AtGen_Pseudomonas_half_leaf_injection/AtGen_Pseudomonas_half_leaf_injection.html		leaf	Mock treatment (10mM MgCl2 solution), 48h
X2521.CEL.X2522.CEL	/share/nasc/AtGenExpress_Stress_Treatments_Osmotic_stress/AtGenExpress_Stress_Treatments_Osmotic_stress.html	media;concentrate;age;organism_part	Roots	At day 16, stress treatment started at 3 hours of light treatment.Osmotic stress (300 mM Mannitol), Group Kudla. Mannitol was added to a concentration of 300 mM in the Media. To add Mannitol the raft was lifted out A magnetic stir bar and a stirrer were used to mix the media and the added Mannitol. After the rafts were put back in the boxes, they were transferred back to the climate chamber.
X2525.cel.X2785.cel	/share/nasc/AtGen_Pseudomonas_half_leaf_injection/AtGen_Pseudomonas_half_leaf_injection.html		leaf	Virulent pathogen (Pseudomonas syringae ES4326) infection, 48h
X2526.cel.X2788.cel	/share/nasc/AtGen_Pseudomonas_half_leaf_injection/AtGen_Pseudomonas_half_leaf_injection.html		leaf	Virulent pathogen (Pseudomonas syringae ES4326) infection, 24h
X2527.cel.X2789.cel	/share/nasc/AtGen_Pseudomonas_half_leaf_injection/AtGen_Pseudomonas_half_leaf_injection.html		leaf	Mock treatment (10mM MgCl2 solution), 16h
X2528.cel.X2791.cel	/share/nasc/AtGen_Pseudomonas_half_leaf_injection/AtGen_Pseudomonas_half_leaf_injection.html		leaf	Virulent pathogen (Pseudomonas syringae ES4326) infection, 16h
X2529.cel.X2794.cel	/share/nasc/AtGen_Pseudomonas_half_leaf_injection/AtGen_Pseudomonas_half_leaf_injection.html		leaf	Virulent pathogen (Pseudomonas syringae ES4326) infection, 8h
X2530.cel.X2797.cel	/share/nasc/AtGen_Pseudomonas_half_leaf_injection/AtGen_Pseudomonas_half_leaf_injection.html		leaf	Virulent pathogen (Pseudomonas syringae ES4326) infection, 4h
X2611.CEL.X2612.CEL	/share/nasc/AtGenExpress_Stress_Treatments_Osmotic_stress/AtGenExpress_Stress_Treatments_Osmotic_stress.html	media;concentrate;age;organism_part	Shoots	At day 16, stress treatment started at 3 hours of light treatment.Osmotic stress (300 mM Mannitol), Group Kudla. Mannitol was added to a concentration of 300 mM in the Media. To add Mannitol the raft was lifted out A magnetic stir bar and a stirrer were used to mix the media and the added Mannitol. After the rafts were put back in the boxes, they were transferred back to the climate chamber.
X2621.CEL.X2622.CEL	/share/nasc/AtGenExpress_Stress_Treatments_Osmotic_stress/AtGenExpress_Stress_Treatments_Osmotic_stress.html	media;concentrate;age;organism_part	Roots	At day 16, stress treatment started at 3 hours of light treatment.Osmotic stress (300 mM Mannitol), Group Kudla. Mannitol was added to a concentration of 300 mM in the Media. To add Mannitol the raft was lifted out A magnetic stir bar and a stirrer were used to mix the media and the added Mannitol. After the rafts were put back in the boxes, they were transferred back to the climate chamber.
X3111.CEL.X3112.CEL	/share/nasc/AtGenExpress_Stress_Treatments_Salt_stress/AtGenExpress_Stress_Treatments_Salt_stress.html	media;concentrate;age;organism_part	Shoots	At day 16, stress treatment started at 3 hours of light treatment.Salt stress (150 mM NaCl), Group Kudla. NaCl was added to a concentration of 150 mM in the Media. To add NaCl the raft was lifted out. A magnetic stir bar and a stirrer were used to mix the media and the added NaCl. After the rafts were put back in the boxes, they were transferred back to the climate chamber.
X3121.CEL.X3122.CEL	/share/nasc/AtGenExpress_Stress_Treatments_Salt_stress/AtGenExpress_Stress_Treatments_Salt_stress.html	media;concentrate;age;organism_part	Roots	At day 16, stress treatment started at 3 hours of light treatment.Salt stress (150 mM NaCl), Group Kudla. NaCl was added to a concentration of 150 mM in the Media. To add NaCl the raft was lifted out. A magnetic stir bar and a stirrer were used to mix the media and the added NaCl. After the rafts were put back in the boxes, they were transferred back to the climate chamber.
X3211.CEL.X3212.CEL	/share/nasc/AtGenExpress_Stress_Treatments_Salt_stress/AtGenExpress_Stress_Treatments_Salt_stress.html	media;concentrate;age;organism_part	Shoots	At day 16, stress treatment started at 3 hours of light treatment.Salt stress (150 mM NaCl), Group Kudla. NaCl was added to a concentration of 150 mM in the Media. To add NaCl the raft was lifted out. A magnetic stir bar and a stirrer were used to mix the media and the added NaCl. After the rafts were put back in the boxes, they were transferred back to the climate chamber.
X3221.CEL.X3222.CEL	/share/nasc/AtGenExpress_Stress_Treatments_Salt_stress/AtGenExpress_Stress_Treatments_Salt_stress.html	media;concentrate;age;organism_part	Roots	At day 16, stress treatment started at 3 hours of light treatment.Salt stress (150 mM NaCl), Group Kudla. NaCl was added to a concentration of 150 mM in the Media. To add NaCl the raft was lifted out. A magnetic stir bar and a stirrer were used to mix the media and the added NaCl. After the rafts were put back in the boxes, they were transferred back to the climate chamber.
X3311.CEL.X3312.CEL	/share/nasc/AtGenExpress_Stress_Treatments_Salt_stress/AtGenExpress_Stress_Treatments_Salt_stress.html	media;concentrate;age;organism_part	Shoots	At day 16, stress treatment started at 3 hours of light treatment.Salt stress (150 mM NaCl), Group Kudla. NaCl was added to a concentration of 150 mM in the Media. To add NaCl the raft was lifted out. A magnetic stir bar and a stirrer were used to mix the media and the added NaCl. After the rafts were put back in the boxes, they were transferred back to the climate chamber.
X3321.CEL.X3322.CEL	/share/nasc/AtGenExpress_Stress_Treatments_Salt_stress/AtGenExpress_Stress_Treatments_Salt_stress.html	media;concentrate;age;organism_part	Roots	At day 16, stress treatment started at 3 hours of light treatment.Salt stress (150 mM NaCl), Group Kudla. NaCl was added to a concentration of 150 mM in the Media. To add NaCl the raft was lifted out. A magnetic stir bar and a stirrer were used to mix the media and the added NaCl. After the rafts were put back in the boxes, they were transferred back to the climate chamber.
X3411.CEL.X3412.CEL	/share/nasc/AtGenExpress_Stress_Treatments_Salt_stress/AtGenExpress_Stress_Treatments_Salt_stress.html	media;concentrate;age;organism_part	Shoots	At day 16, stress treatment started at 3 hours of light treatment.Salt stress (150 mM NaCl), Group Kudla. NaCl was added to a concentration of 150 mM in the Media. To add NaCl the raft was lifted out. A magnetic stir bar and a stirrer were used to mix the media and the added NaCl. After the rafts were put back in the boxes, they were transferred back to the climate chamber.
X3421.CEL.X3422.CEL	/share/nasc/AtGenExpress_Stress_Treatments_Salt_stress/AtGenExpress_Stress_Treatments_Salt_stress.html	media;concentrate;age;organism_part	Roots	At day 16, stress treatment started at 3 hours of light treatment.Salt stress (150 mM NaCl), Group Kudla. NaCl was added to a concentration of 150 mM in the Media. To add NaCl the raft was lifted out. A magnetic stir bar and a stirrer were used to mix the media and the added NaCl. After the rafts were put back in the boxes, they were transferred back to the climate chamber.
X3511.CEL.X3512.CEL	/share/nasc/AtGenExpress_Stress_Treatments_Salt_stress/AtGenExpress_Stress_Treatments_Salt_stress.html	media;concentrate;age;organism_part	Shoots	At day 16, stress treatment started at 3 hours of light treatment.Salt stress (150 mM NaCl), Group Kudla. NaCl was added to a concentration of 150 mM in the Media. To add NaCl the raft was lifted out. A magnetic stir bar and a stirrer were used to mix the media and the added NaCl. After the rafts were put back in the boxes, they were transferred back to the climate chamber.
X3521.CEL.X3522.CEL	/share/nasc/AtGenExpress_Stress_Treatments_Salt_stress/AtGenExpress_Stress_Treatments_Salt_stress.html	media;concentrate;age;organism_part	Roots	At day 16, stress treatment started at 3 hours of light treatment.Salt stress (150 mM NaCl), Group Kudla. NaCl was added to a concentration of 150 mM in the Media. To add NaCl the raft was lifted out. A magnetic stir bar and a stirrer were used to mix the media and the added NaCl. After the rafts were put back in the boxes, they were transferred back to the climate chamber.
X3611.CEL.X3612.CEL	/share/nasc/AtGenExpress_Stress_Treatments_Salt_stress/AtGenExpress_Stress_Treatments_Salt_stress.html	media;concentrate;age;organism_part	Shoots	At day 16, stress treatment started at 3 hours of light treatment.Salt stress (150 mM NaCl), Group Kudla. NaCl was added to a concentration of 150 mM in the Media. To add NaCl the raft was lifted out. A magnetic stir bar and a stirrer were used to mix the media and the added NaCl. After the rafts were put back in the boxes, they were transferred back to the climate chamber.
X3621.CEL.X3622.CEL	/share/nasc/AtGenExpress_Stress_Treatments_Salt_stress/AtGenExpress_Stress_Treatments_Salt_stress.html	media;concentrate;age;organism_part	Roots	At day 16, stress treatment started at 3 hours of light treatment.Salt stress (150 mM NaCl), Group Kudla. NaCl was added to a concentration of 150 mM in the Media. To add NaCl the raft was lifted out. A magnetic stir bar and a stirrer were used to mix the media and the added NaCl. After the rafts were put back in the boxes, they were transferred back to the climate chamber.
X4111.CEL.X4112.CEL	/share/nasc/AtGenExpress_Stress_Treatments_Drought_stress/AtGenExpress_Stress_Treatments_Drought_stress.html	water;organism_part;age;atmosphere	Shoots	"At day 16, stress treatment started at 3 hours of light treatment.Drought stress, Group Kudla. The plants were stressed by 15 min. dry air stream (clean bench) until 10% loss of fresh weight; then incubation in closed vessels in the climate chamber."
X4121.CEL.X4122.CEL	/share/nasc/AtGenExpress_Stress_Treatments_Drought_stress/AtGenExpress_Stress_Treatments_Drought_stress.html	water;organism_part;age;atmosphere	Roots	"At day 16, stress treatment started at 3 hours of light treatment.Drought stress, Group Kudla. The plants were stressed by 15 min. dry air stream (clean bench) until 10% loss of fresh weight; then incubation in closed vessels in the climate chamber."
X4211.CEL.X4212.CEL	/share/nasc/AtGenExpress_Stress_Treatments_Drought_stress/AtGenExpress_Stress_Treatments_Drought_stress.html	water;organism_part;age;atmosphere	Shoots	"At day 16, stress treatment started at 3 hours of light treatment.Drought stress, Group Kudla. The plants were stressed by 15 min. dry air stream (clean bench) until 10% loss of fresh weight; then incubation in closed vessels in the climate chamber."
X4221.CEL.X4222.CEL	/share/nasc/AtGenExpress_Stress_Treatments_Drought_stress/AtGenExpress_Stress_Treatments_Drought_stress.html	water;organism_part;age;atmosphere	Roots	"At day 16, stress treatment started at 3 hours of light treatment.Drought stress, Group Kudla. The plants were stressed by 15 min. dry air stream (clean bench) until 10% loss of fresh weight; then incubation in closed vessels in the climate chamber."
X4311.CEL.X4312.CEL	/share/nasc/AtGenExpress_Stress_Treatments_Drought_stress/AtGenExpress_Stress_Treatments_Drought_stress.html	water;organism_part;age;atmosphere	Shoots	"At day 16, stress treatment started at 3 hours of light treatment.Drought stress, Group Kudla. The plants were stressed by 15 min. dry air stream (clean bench) until 10% loss of fresh weight; then incubation in closed vessels in the climate chamber."
X4321.CEL.X4322.CEL	/share/nasc/AtGenExpress_Stress_Treatments_Drought_stress/AtGenExpress_Stress_Treatments_Drought_stress.html	water;organism_part;age;atmosphere	Roots	"At day 16, stress treatment started at 3 hours of light treatment.Drought stress, Group Kudla. The plants were stressed by 15 min. dry air stream (clean bench) until 10% loss of fresh weight; then incubation in closed vessels in the climate chamber."
X4411.CEL.X4412.CEL	/share/nasc/AtGenExpress_Stress_Treatments_Drought_stress/AtGenExpress_Stress_Treatments_Drought_stress.html	water;organism_part;age;atmosphere	Shoots	"At day 16, stress treatment started at 3 hours of light treatment.Drought stress, Group Kudla. The plants were stressed by 15 min. dry air stream (clean bench) until 10% loss of fresh weight; then incubation in closed vessels in the climate chamber."
X4421.CEL.X4422.CEL	/share/nasc/AtGenExpress_Stress_Treatments_Drought_stress/AtGenExpress_Stress_Treatments_Drought_stress.html	water;organism_part;age;atmosphere	Roots	"At day 16, stress treatment started at 3 hours of light treatment.Drought stress, Group Kudla. The plants were stressed by 15 min. dry air stream (clean bench) until 10% loss of fresh weight; then incubation in closed vessels in the climate chamber."
X4511.CEL.X4512.CEL	/share/nasc/AtGenExpress_Stress_Treatments_Drought_stress/AtGenExpress_Stress_Treatments_Drought_stress.html	water;organism_part;age;atmosphere	Shoots	"At day 16, stress treatment started at 3 hours of light treatment.Drought stress, Group Kudla. The plants were stressed by 15 min. dry air stream (clean bench) until 10% loss of fresh weight; then incubation in closed vessels in the climate chamber."
X4521.CEL.X4522.CEL	/share/nasc/AtGenExpress_Stress_Treatments_Drought_stress/AtGenExpress_Stress_Treatments_Drought_stress.html	water;organism_part;age;atmosphere	Roots	"At day 16, stress treatment started at 3 hours of light treatment.Drought stress, Group Kudla. The plants were stressed by 15 min. dry air stream (clean bench) until 10% loss of fresh weight; then incubation in closed vessels in the climate chamber."
X4611.CEL.X4612.CEL	/share/nasc/AtGenExpress_Stress_Treatments_Drought_stress/AtGenExpress_Stress_Treatments_Drought_stress.html	water;organism_part;age;atmosphere	Shoots	"At day 16, stress treatment started at 3 hours of light treatment.Drought stress, Group Kudla. The plants were stressed by 15 min. dry air stream (clean bench) until 10% loss of fresh weight; then incubation in closed vessels in the climate chamber."
X4621.CEL.X4622.CEL	/share/nasc/AtGenExpress_Stress_Treatments_Drought_stress/AtGenExpress_Stress_Treatments_Drought_stress.html	water;organism_part;age;atmosphere	Roots	"At day 16, stress treatment started at 3 hours of light treatment.Drought stress, Group Kudla. The plants were stressed by 15 min. dry air stream (clean bench) until 10% loss of fresh weight; then incubation in closed vessels in the climate chamber."
X4711.CEL.X4712.CEL	/share/nasc/AtGenExpress_Stress_Treatments_Drought_stress/AtGenExpress_Stress_Treatments_Drought_stress.html	water;organism_part;age;atmosphere	Shoots	"At day 16, stress treatment started at 3 hours of light treatment.Drought stress, Group Kudla. The plants were stressed by 15 min. dry air stream (clean bench) until 10% loss of fresh weight; then incubation in closed vessels in the climate chamber."
X4721.CEL.X4722.CEL	/share/nasc/AtGenExpress_Stress_Treatments_Drought_stress/AtGenExpress_Stress_Treatments_Drought_stress.html	water;organism_part;age;atmosphere	Roots	"At day 16, stress treatment started at 3 hours of light treatment.Drought stress, Group Kudla. The plants were stressed by 15 min. dry air stream (clean bench) until 10% loss of fresh weight; then incubation in closed vessels in the climate chamber."
X5111.CEL.X5112.CEL	/share/nasc/AtGenExpress_Stress_Treatments_Genotoxic_stress/AtGenExpress_Stress_Treatments_Genotoxic_stress.html	compound_based_treatment;age;organism_part	Shoots	At day 16, stress treatment started at 3 hours of light treatment.Genotoxic stress (1.5╡g/ml bleomycin + 22 ╡g/ml mitomycin), Group Puchta. Bleomycin + mitomycin were added to the indicated concentration in the Media. To add the reagents the raft was lifted out A magnetic stir bar and a stirrer were used to mix the media and the added reagents. After the rafts were put back in the boxes, they wer…
X5121.CEL.X5122.CEL	/share/nasc/AtGenExpress_Stress_Treatments_Genotoxic_stress/AtGenExpress_Stress_Treatments_Genotoxic_stress.html	compound_based_treatment;age;organism_part	Roots	At day 16, stress treatment started at 3 hours of light treatment.Genotoxic stress (1.5╡g/ml bleomycin + 22 ╡g/ml mitomycin), Group Puchta. Bleomycin + mitomycin were added to the indicated concentration in the Media. To add the reagents the raft was lifted out A magnetic stir bar and a stirrer were used to mix the media and the added reagents. After the rafts were put back in the boxes, they wer…
X5211.CEL.X5212.CEL	/share/nasc/AtGenExpress_Stress_Treatments_Genotoxic_stress/AtGenExpress_Stress_Treatments_Genotoxic_stress.html	compound_based_treatment;age;organism_part	Shoots	At day 16, stress treatment started at 3 hours of light treatment.Genotoxic stress (1.5╡g/ml bleomycin + 22 ╡g/ml mitomycin), Group Puchta. Bleomycin + mitomycin were added to the indicated concentration in the Media. To add the reagents the raft was lifted out A magnetic stir bar and a stirrer were used to mix the media and the added reagents. After the rafts were put back in the boxes, they wer…
X5221.CEL.X5222.CEL	/share/nasc/AtGenExpress_Stress_Treatments_Genotoxic_stress/AtGenExpress_Stress_Treatments_Genotoxic_stress.html	compound_based_treatment;age;organism_part	Roots	At day 16, stress treatment started at 3 hours of light treatment.Genotoxic stress (1.5╡g/ml bleomycin + 22 ╡g/ml mitomycin), Group Puchta. Bleomycin + mitomycin were added to the indicated concentration in the Media. To add the reagents the raft was lifted out A magnetic stir bar and a stirrer were used to mix the media and the added reagents. After the rafts were put back in the boxes, they wer…
X5311.CEL.X5312.CEL	/share/nasc/AtGenExpress_Stress_Treatments_Genotoxic_stress/AtGenExpress_Stress_Treatments_Genotoxic_stress.html	compound_based_treatment;age;organism_part	Shoots	At day 16, stress treatment started at 3 hours of light treatment.Genotoxic stress (1.5╡g/ml bleomycin + 22 ╡g/ml mitomycin), Group Puchta. Bleomycin + mitomycin were added to the indicated concentration in the Media. To add the reagents the raft was lifted out A magnetic stir bar and a stirrer were used to mix the media and the added reagents. After the rafts were put back in the boxes, they wer…
X5321.CEL.X5322.CEL	/share/nasc/AtGenExpress_Stress_Treatments_Genotoxic_stress/AtGenExpress_Stress_Treatments_Genotoxic_stress.html	compound_based_treatment;age;organism_part	Roots	At day 16, stress treatment started at 3 hours of light treatment.Genotoxic stress (1.5╡g/ml bleomycin + 22 ╡g/ml mitomycin), Group Puchta. Bleomycin + mitomycin were added to the indicated concentration in the Media. To add the reagents the raft was lifted out A magnetic stir bar and a stirrer were used to mix the media and the added reagents. After the rafts were put back in the boxes, they wer…
X5411.CEL.X5412.CEL	/share/nasc/AtGenExpress_Stress_Treatments_Genotoxic_stress/AtGenExpress_Stress_Treatments_Genotoxic_stress.html	compound_based_treatment;age;organism_part	Shoots	At day 16, stress treatment started at 3 hours of light treatment.Genotoxic stress (1.5╡g/ml bleomycin + 22 ╡g/ml mitomycin), Group Puchta. Bleomycin + mitomycin were added to the indicated concentration in the Media. To add the reagents the raft was lifted out A magnetic stir bar and a stirrer were used to mix the media and the added reagents. After the rafts were put back in the boxes, they wer…
X5421.CEL.X5422.CEL	/share/nasc/AtGenExpress_Stress_Treatments_Genotoxic_stress/AtGenExpress_Stress_Treatments_Genotoxic_stress.html	compound_based_treatment;age;organism_part	Roots	At day 16, stress treatment started at 3 hours of light treatment.Genotoxic stress (1.5╡g/ml bleomycin + 22 ╡g/ml mitomycin), Group Puchta. Bleomycin + mitomycin were added to the indicated concentration in the Media. To add the reagents the raft was lifted out A magnetic stir bar and a stirrer were used to mix the media and the added reagents. After the rafts were put back in the boxes, they wer…
X5511.CEL.X5512.CEL	/share/nasc/AtGenExpress_Stress_Treatments_Genotoxic_stress/AtGenExpress_Stress_Treatments_Genotoxic_stress.html	compound_based_treatment;age;organism_part	Shoots	At day 16, stress treatment started at 3 hours of light treatment.Genotoxic stress (1.5╡g/ml bleomycin + 22 ╡g/ml mitomycin), Group Puchta. Bleomycin + mitomycin were added to the indicated concentration in the Media. To add the reagents the raft was lifted out A magnetic stir bar and a stirrer were used to mix the media and the added reagents. After the rafts were put back in the boxes, they wer…
X5521.CEL.X5522.CEL	/share/nasc/AtGenExpress_Stress_Treatments_Genotoxic_stress/AtGenExpress_Stress_Treatments_Genotoxic_stress.html	compound_based_treatment;age;organism_part	Roots	At day 16, stress treatment started at 3 hours of light treatment.Genotoxic stress (1.5╡g/ml bleomycin + 22 ╡g/ml mitomycin), Group Puchta. Bleomycin + mitomycin were added to the indicated concentration in the Media. To add the reagents the raft was lifted out A magnetic stir bar and a stirrer were used to mix the media and the added reagents. After the rafts were put back in the boxes, they wer…
X5611.CEL.X5612.CEL	/share/nasc/AtGenExpress_Stress_Treatments_Genotoxic_stress/AtGenExpress_Stress_Treatments_Genotoxic_stress.html	compound_based_treatment;age;organism_part	Shoots	At day 16, stress treatment started at 3 hours of light treatment.Genotoxic stress (1.5╡g/ml bleomycin + 22 ╡g/ml mitomycin), Group Puchta. Bleomycin + mitomycin were added to the indicated concentration in the Media. To add the reagents the raft was lifted out A magnetic stir bar and a stirrer were used to mix the media and the added reagents. After the rafts were put back in the boxes, they wer…
X5621.CEL.X5622.CEL	/share/nasc/AtGenExpress_Stress_Treatments_Genotoxic_stress/AtGenExpress_Stress_Treatments_Genotoxic_stress.html	compound_based_treatment;age;organism_part	Roots	At day 16, stress treatment started at 3 hours of light treatment.Genotoxic stress (1.5╡g/ml bleomycin + 22 ╡g/ml mitomycin), Group Puchta. Bleomycin + mitomycin were added to the indicated concentration in the Media. To add the reagents the raft was lifted out A magnetic stir bar and a stirrer were used to mix the media and the added reagents. After the rafts were put back in the boxes, they wer…
X6111.CEL.X6112.CEL	/share/nasc/AtGenExpress_Stress_Treatments_Oxidative_stress/AtGenExpress_Stress_Treatments_Oxidative_stress.html	compound_based_treatment;age;organism_part	Shoots	At day 16, stress treatment started at 3 hours of light treatment.Oxidative stress (10 ╡M Methyl Viologen), Group Bartels. Methyl Viologen was added to a final concectration of 10╡M in the Media. To add the reagent the raft was lifted out A magnetic stir bar and a stirrer were used to mix the media and the added reagent. After the rafts were put back in the boxes, they were transferred back to th…
X6122.CEL.X6124.CEL	/share/nasc/AtGenExpress_Stress_Treatments_Oxidative_stress/AtGenExpress_Stress_Treatments_Oxidative_stress.html	compound_based_treatment;age;organism_part	Roots	At day 16, stress treatment started at 3 hours of light treatment.Oxidative stress (10 ╡M Methyl Viologen), Group Bartels. Methyl Viologen was added to a final concectration of 10╡M in the Media. To add the reagent the raft was lifted out A magnetic stir bar and a stirrer were used to mix the media and the added reagent. After the rafts were put back in the boxes, they were transferred back to th…
X6211.CEL.X6212.CEL	/share/nasc/AtGenExpress_Stress_Treatments_Oxidative_stress/AtGenExpress_Stress_Treatments_Oxidative_stress.html	compound_based_treatment;age;organism_part	Shoots	At day 16, stress treatment started at 3 hours of light treatment.Oxidative stress (10 ╡M Methyl Viologen), Group Bartels. Methyl Viologen was added to a final concectration of 10╡M in the Media. To add the reagent the raft was lifted out A magnetic stir bar and a stirrer were used to mix the media and the added reagent. After the rafts were put back in the boxes, they were transferred back to th…
X6223.CEL.X6224.CEL	/share/nasc/AtGenExpress_Stress_Treatments_Oxidative_stress/AtGenExpress_Stress_Treatments_Oxidative_stress.html	compound_based_treatment;age;organism_part	Roots	At day 16, stress treatment started at 3 hours of light treatment.Oxidative stress (10 ╡M Methyl Viologen), Group Bartels. Methyl Viologen was added to a final concectration of 10╡M in the Media. To add the reagent the raft was lifted out A magnetic stir bar and a stirrer were used to mix the media and the added reagent. After the rafts were put back in the boxes, they were transferred back to th…
X6311.CEL.X6312.CEL	/share/nasc/AtGenExpress_Stress_Treatments_Oxidative_stress/AtGenExpress_Stress_Treatments_Oxidative_stress.html	compound_based_treatment;age;organism_part	Shoots	At day 16, stress treatment started at 3 hours of light treatment.Oxidative stress (10 ╡M Methyl Viologen), Group Bartels. Methyl Viologen was added to a final concectration of 10╡M in the Media. To add the reagent the raft was lifted out A magnetic stir bar and a stirrer were used to mix the media and the added reagent. After the rafts were put back in the boxes, they were transferred back to th…
X6322.CEL.X6323.CEL	/share/nasc/AtGenExpress_Stress_Treatments_Oxidative_stress/AtGenExpress_Stress_Treatments_Oxidative_stress.html	compound_based_treatment;age;organism_part	Roots	At day 16, stress treatment started at 3 hours of light treatment.Oxidative stress (10 ╡M Methyl Viologen), Group Bartels. Methyl Viologen was added to a final concectration of 10╡M in the Media. To add the reagent the raft was lifted out A magnetic stir bar and a stirrer were used to mix the media and the added reagent. After the rafts were put back in the boxes, they were transferred back to th…
X6411.CEL.X6412.CEL	/share/nasc/AtGenExpress_Stress_Treatments_Oxidative_stress/AtGenExpress_Stress_Treatments_Oxidative_stress.html	compound_based_treatment;age;organism_part	Shoots	At day 16, stress treatment started at 3 hours of light treatment.Oxidative stress (10 ╡M Methyl Viologen), Group Bartels. Methyl Viologen was added to a final concectration of 10╡M in the Media. To add the reagent the raft was lifted out A magnetic stir bar and a stirrer were used to mix the media and the added reagent. After the rafts were put back in the boxes, they were transferred back to th…
X6421.CEL.X6422.CEL	/share/nasc/AtGenExpress_Stress_Treatments_Oxidative_stress/AtGenExpress_Stress_Treatments_Oxidative_stress.html	compound_based_treatment;age;organism_part	Roots	At day 16, stress treatment started at 3 hours of light treatment.Oxidative stress (10 ╡M Methyl Viologen), Group Bartels. Methyl Viologen was added to a final concectration of 10╡M in the Media. To add the reagent the raft was lifted out A magnetic stir bar and a stirrer were used to mix the media and the added reagent. After the rafts were put back in the boxes, they were transferred back to th…
X6511.CEL.X6512.CEL	/share/nasc/AtGenExpress_Stress_Treatments_Oxidative_stress/AtGenExpress_Stress_Treatments_Oxidative_stress.html	compound_based_treatment;age;organism_part	Shoots	At day 16, stress treatment started at 3 hours of light treatment.Oxidative stress (10 ╡M Methyl Viologen), Group Bartels. Methyl Viologen was added to a final concectration of 10╡M in the Media. To add the reagent the raft was lifted out A magnetic stir bar and a stirrer were used to mix the media and the added reagent. After the rafts were put back in the boxes, they were transferred back to th…
X6523.CEL.X6524.CEL	/share/nasc/AtGenExpress_Stress_Treatments_Oxidative_stress/AtGenExpress_Stress_Treatments_Oxidative_stress.html	compound_based_treatment;age;organism_part	Roots	At day 16, stress treatment started at 3 hours of light treatment.Oxidative stress (10 ╡M Methyl Viologen), Group Bartels. Methyl Viologen was added to a final concectration of 10╡M in the Media. To add the reagent the raft was lifted out A magnetic stir bar and a stirrer were used to mix the media and the added reagent. After the rafts were put back in the boxes, they were transferred back to th…
X6611.CEL.X6612.CEL	/share/nasc/AtGenExpress_Stress_Treatments_Oxidative_stress/AtGenExpress_Stress_Treatments_Oxidative_stress.html	compound_based_treatment;age;organism_part	Shoots	At day 16, stress treatment started at 3 hours of light treatment.Oxidative stress (10 ╡M Methyl Viologen), Group Bartels. Methyl Viologen was added to a final concectration of 10╡M in the Media. To add the reagent the raft was lifted out A magnetic stir bar and a stirrer were used to mix the media and the added reagent. After the rafts were put back in the boxes, they were transferred back to th…
X6621.CEL.X6625.CEL	/share/nasc/AtGenExpress_Stress_Treatments_Oxidative_stress/AtGenExpress_Stress_Treatments_Oxidative_stress.html	compound_based_treatment;age;organism_part	Roots	At day 16, stress treatment started at 3 hours of light treatment.Oxidative stress (10 ╡M Methyl Viologen), Group Bartels. Methyl Viologen was added to a final concectration of 10╡M in the Media. To add the reagent the raft was lifted out A magnetic stir bar and a stirrer were used to mix the media and the added reagent. After the rafts were put back in the boxes, they were transferred back to th…
X7111.CEL.X7112.CEL	/share/nasc/AtGenExpress_Stress_Treatments_UV-B_stress/AtGenExpress_Stress_Treatments_UV-B_stress.html	change_light;age;organism_part	Shoots	At day 16, stress treatment started at 3 hours of light treatment.UV-B stress (15 min. 1.18 W/m2 Philips TL40W/12), Group Harter
X7121.CEL.X7122.CEL	/share/nasc/AtGenExpress_Stress_Treatments_UV-B_stress/AtGenExpress_Stress_Treatments_UV-B_stress.html	change_light;age;organism_part	Roots	At day 16, stress treatment started at 3 hours of light treatment.UV-B stress (15 min. 1.18 W/m2 Philips TL40W/12), Group Harter
X7211.CEL.X7212.CEL	/share/nasc/AtGenExpress_Stress_Treatments_UV-B_stress/AtGenExpress_Stress_Treatments_UV-B_stress.html	change_light;age;organism_part	Shoots	At day 16, stress treatment started at 3 hours of light treatment.UV-B stress (15 min. 1.18 W/m2 Philips TL40W/12), Group Harter
X7221.CEL.X7222.CEL	/share/nasc/AtGenExpress_Stress_Treatments_UV-B_stress/AtGenExpress_Stress_Treatments_UV-B_stress.html	change_light;age;organism_part	Roots	At day 16, stress treatment started at 3 hours of light treatment.UV-B stress (15 min. 1.18 W/m2 Philips TL40W/12), Group Harter
X7311.CEL.X7312.CEL	/share/nasc/AtGenExpress_Stress_Treatments_UV-B_stress/AtGenExpress_Stress_Treatments_UV-B_stress.html	change_light;age;organism_part	Shoots	At day 16, stress treatment started at 3 hours of light treatment.UV-B stress (15 min. 1.18 W/m2 Philips TL40W/12), Group Harter
X7321.CEL.X7322.CEL	/share/nasc/AtGenExpress_Stress_Treatments_UV-B_stress/AtGenExpress_Stress_Treatments_UV-B_stress.html	change_light;age;organism_part	Roots	At day 16, stress treatment started at 3 hours of light treatment.UV-B stress (15 min. 1.18 W/m2 Philips TL40W/12), Group Harter
X7411.CEL.X7412.CEL	/share/nasc/AtGenExpress_Stress_Treatments_UV-B_stress/AtGenExpress_Stress_Treatments_UV-B_stress.html	change_light;age;organism_part	Shoots	At day 16, stress treatment started at 3 hours of light treatment.UV-B stress (15 min. 1.18 W/m2 Philips TL40W/12), Group Harter
X7421.CEL.X7422.CEL	/share/nasc/AtGenExpress_Stress_Treatments_UV-B_stress/AtGenExpress_Stress_Treatments_UV-B_stress.html	change_light;age;organism_part	Roots	At day 16, stress treatment started at 3 hours of light treatment.UV-B stress (15 min. 1.18 W/m2 Philips TL40W/12), Group Harter
X7511.CEL.X7512.CEL	/share/nasc/AtGenExpress_Stress_Treatments_UV-B_stress/AtGenExpress_Stress_Treatments_UV-B_stress.html	change_light;age;organism_part	Shoots	At day 16, stress treatment started at 3 hours of light treatment.UV-B stress (15 min. 1.18 W/m2 Philips TL40W/12), Group Harter
X7521.CEL.X7522.CEL	/share/nasc/AtGenExpress_Stress_Treatments_UV-B_stress/AtGenExpress_Stress_Treatments_UV-B_stress.html	change_light;age;organism_part	Roots	At day 16, stress treatment started at 3 hours of light treatment.UV-B stress (15 min. 1.18 W/m2 Philips TL40W/12), Group Harter
X7611.CEL.X7612.CEL	/share/nasc/AtGenExpress_Stress_Treatments_UV-B_stress/AtGenExpress_Stress_Treatments_UV-B_stress.html	change_light;age;organism_part	Shoots	At day 16, stress treatment started at 3 hours of light treatment.UV-B stress (15 min. 1.18 W/m2 Philips TL40W/12), Group Harter
X7621.CEL.X7622.CEL	/share/nasc/AtGenExpress_Stress_Treatments_UV-B_stress/AtGenExpress_Stress_Treatments_UV-B_stress.html	change_light;age;organism_part	Roots	At day 16, stress treatment started at 3 hours of light treatment.UV-B stress (15 min. 1.18 W/m2 Philips TL40W/12), Group Harter
X7711.CEL.X7712.CEL	/share/nasc/AtGenExpress_Stress_Treatments_UV-B_stress/AtGenExpress_Stress_Treatments_UV-B_stress.html	change_light;age;organism_part	Shoots	At day 16, stress treatment started at 3 hours of light treatment.UV-B stress (15 min. 1.18 W/m2 Philips TL40W/12), Group Harter
X7721.CEL.X7722.CEL	/share/nasc/AtGenExpress_Stress_Treatments_UV-B_stress/AtGenExpress_Stress_Treatments_UV-B_stress.html	change_light;age;organism_part	Roots	At day 16, stress treatment started at 3 hours of light treatment.UV-B stress (15 min. 1.18 W/m2 Philips TL40W/12), Group Harter
X8111.CEL.X8112.CEL	/share/nasc/AtGenExpress_Stress_Treatments_Wounding_stress/AtGenExpress_Stress_Treatments_Wounding_stress.html	age;organism_part	Shoots	At day 16, stress treatment started at 3 hours of light treatment. Wounding stress (Punctured with pins), Group Harter
X8124.CEL.X8126.CEL	/share/nasc/AtGenExpress_Stress_Treatments_Wounding_stress/AtGenExpress_Stress_Treatments_Wounding_stress.html	age;organism_part	Roots	At day 16, stress treatment started at 3 hours of light treatment. Wounding stress (Punctured with pins), Group Harter
X8211.CEL.X8214.CEL	/share/nasc/AtGenExpress_Stress_Treatments_Wounding_stress/AtGenExpress_Stress_Treatments_Wounding_stress.html	age;organism_part	Shoots	At day 16, stress treatment started at 3 hours of light treatment. Wounding stress (Punctured with pins), Group Harter
X8224.CEL.X8225.CEL	/share/nasc/AtGenExpress_Stress_Treatments_Wounding_stress/AtGenExpress_Stress_Treatments_Wounding_stress.html	age;organism_part	Roots	At day 16, stress treatment started at 3 hours of light treatment. Wounding stress (Punctured with pins), Group Harter
X8313.CEL.X8314.CEL	/share/nasc/AtGenExpress_Stress_Treatments_Wounding_stress/AtGenExpress_Stress_Treatments_Wounding_stress.html	age;organism_part	Shoots	At day 16, stress treatment started at 3 hours of light treatment. Wounding stress (Punctured with pins), Group Harter
X8324.CEL.X8325.CEL	/share/nasc/AtGenExpress_Stress_Treatments_Wounding_stress/AtGenExpress_Stress_Treatments_Wounding_stress.html	age;organism_part	Roots	At day 16, stress treatment started at 3 hours of light treatment. Wounding stress (Punctured with pins), Group Harter
X8411.CEL.X8412.CEL	/share/nasc/AtGenExpress_Stress_Treatments_Wounding_stress/AtGenExpress_Stress_Treatments_Wounding_stress.html	age;organism_part	Shoots	At day 16, stress treatment started at 3 hours of light treatment. Wounding stress (Punctured with pins), Group Harter
X8423.CEL.X8424.CEL	/share/nasc/AtGenExpress_Stress_Treatments_Wounding_stress/AtGenExpress_Stress_Treatments_Wounding_stress.html	age;organism_part	Roots	At day 16, stress treatment started at 3 hours of light treatment. Wounding stress (Punctured with pins), Group Harter
X8511.CEL.X8512.CEL	/share/nasc/AtGenExpress_Stress_Treatments_Wounding_stress/AtGenExpress_Stress_Treatments_Wounding_stress.html	age;organism_part	Shoots	At day 16, stress treatment started at 3 hours of light treatment. Wounding stress (Punctured with pins), Group Harter
X8524.CEL.X8525.CEL	/share/nasc/AtGenExpress_Stress_Treatments_Wounding_stress/AtGenExpress_Stress_Treatments_Wounding_stress.html	age;organism_part	Roots	At day 16, stress treatment started at 3 hours of light treatment. Wounding stress (Punctured with pins), Group Harter
X8611.CEL.X8612.CEL	/share/nasc/AtGenExpress_Stress_Treatments_Wounding_stress/AtGenExpress_Stress_Treatments_Wounding_stress.html	age;organism_part	Shoots	At day 16, stress treatment started at 3 hours of light treatment. Wounding stress (Punctured with pins), Group Harter
X8621.CEL.X8622.CEL	/share/nasc/AtGenExpress_Stress_Treatments_Wounding_stress/AtGenExpress_Stress_Treatments_Wounding_stress.html	age;organism_part	Roots	At day 16, stress treatment started at 3 hours of light treatment. Wounding stress (Punctured with pins), Group Harter
X8712.CEL.X8715.CEL	/share/nasc/AtGenExpress_Stress_Treatments_Wounding_stress/AtGenExpress_Stress_Treatments_Wounding_stress.html	age;organism_part	Shoots	At day 16, stress treatment started at 3 hours of light treatment. Wounding stress (Punctured with pins), Group Harter
X8723.CEL.X8724.CEL	/share/nasc/AtGenExpress_Stress_Treatments_Wounding_stress/AtGenExpress_Stress_Treatments_Wounding_stress.html	age;organism_part	Roots	At day 16, stress treatment started at 3 hours of light treatment. Wounding stress (Punctured with pins), Group Harter
X9111.CEL.X9112.CEL	/share/nasc/AtGenExpress_Stress_Treatments_Heat_stress/AtGenExpress_Stress_Treatments_Heat_stress.html	change_temperature;age;organism_part	Shoots	At day 16, stress treatment started at 3 hours of light treatment.Heat stress (38?C, samples taken at 0.25, 0.5, 1.0, 3.0h of hs and +1, +3, +9, +21h recovery at 25?C),Group Nover/von Koskull-Dêring
X9121.CEL.X9122.CEL	/share/nasc/AtGenExpress_Stress_Treatments_Heat_stress/AtGenExpress_Stress_Treatments_Heat_stress.html	change_temperature;age;organism_part	Roots	At day 16, stress treatment started at 3 hours of light treatment.Heat stress (38?C, samples taken at 0.25, 0.5, 1.0, 3.0h of hs and +1, +3, +9, +21h recovery at 25?C),Group Nover/von Koskull-Dêring
X9211.CEL.X9212.CEL	/share/nasc/AtGenExpress_Stress_Treatments_Heat_stress/AtGenExpress_Stress_Treatments_Heat_stress.html	change_temperature;age;organism_part	Shoots	At day 16, stress treatment started at 3 hours of light treatment.Heat stress (38?C, samples taken at 0.25, 0.5, 1.0, 3.0h of hs and +1, +3, +9, +21h recovery at 25?C),Group Nover/von Koskull-Dêring
X9221.CEL.X9222.CEL	/share/nasc/AtGenExpress_Stress_Treatments_Heat_stress/AtGenExpress_Stress_Treatments_Heat_stress.html	change_temperature;age;organism_part	Roots	At day 16, stress treatment started at 3 hours of light treatment.Heat stress (38?C, samples taken at 0.25, 0.5, 1.0, 3.0h of hs and +1, +3, +9, +21h recovery at 25?C),Group Nover/von Koskull-Dêring
X9311.CEL.X9312.CEL	/share/nasc/AtGenExpress_Stress_Treatments_Heat_stress/AtGenExpress_Stress_Treatments_Heat_stress.html	change_temperature;age;organism_part	Shoots	At day 16, stress treatment started at 3 hours of light treatment.Heat stress (38?C, samples taken at 0.25, 0.5, 1.0, 3.0h of hs and +1, +3, +9, +21h recovery at 25?C),Group Nover/von Koskull-Dêring
X9321.CEL.X9322.CEL	/share/nasc/AtGenExpress_Stress_Treatments_Heat_stress/AtGenExpress_Stress_Treatments_Heat_stress.html	change_temperature;age;organism_part	Roots	At day 16, stress treatment started at 3 hours of light treatment.Heat stress (38?C, samples taken at 0.25, 0.5, 1.0, 3.0h of hs and +1, +3, +9, +21h recovery at 25?C),Group Nover/von Koskull-Dêring
X9411.CEL.X9412.CEL	/share/nasc/AtGenExpress_Stress_Treatments_Heat_stress/AtGenExpress_Stress_Treatments_Heat_stress.html	change_temperature;age;organism_part	Shoots	At day 16, stress treatment started at 3 hours of light treatment.Heat stress (38?C, samples taken at 0.25, 0.5, 1.0, 3.0h of hs and +1, +3, +9, +21h recovery at 25?C),Group Nover/von Koskull-Dêring
X9421.CEL.X9422.CEL	/share/nasc/AtGenExpress_Stress_Treatments_Heat_stress/AtGenExpress_Stress_Treatments_Heat_stress.html	change_temperature;age;organism_part	Roots	At day 16, stress treatment started at 3 hours of light treatment.Heat stress (38?C, samples taken at 0.25, 0.5, 1.0, 3.0h of hs and +1, +3, +9, +21h recovery at 25?C),Group Nover/von Koskull-Dêring
X9511.CEL.X9512.CEL	/share/nasc/AtGenExpress_Stress_Treatments_Heat_stress/AtGenExpress_Stress_Treatments_Heat_stress.html	change_temperature;age;organism_part	Shoots	At day 16, stress treatment started at 3 hours of light treatment.Heat stress (38?C, samples taken at 0.25, 0.5, 1.0, 3.0h of hs and +1, +3, +9, +21h recovery at 25?C),Group Nover/von Koskull-Dêring
X9521.CEL.X9522.CEL	/share/nasc/AtGenExpress_Stress_Treatments_Heat_stress/AtGenExpress_Stress_Treatments_Heat_stress.html	change_temperature;age;organism_part	Roots	At day 16, stress treatment started at 3 hours of light treatment.Heat stress (38?C, samples taken at 0.25, 0.5, 1.0, 3.0h of hs and +1, +3, +9, +21h recovery at 25?C),Group Nover/von Koskull-Dêring
X9611.CEL.X9612.CEL	/share/nasc/AtGenExpress_Stress_Treatments_Heat_stress/AtGenExpress_Stress_Treatments_Heat_stress.html	change_temperature;age;organism_part	Shoots	At day 16, stress treatment started at 3 hours of light treatment.Heat stress (38?C, samples taken at 0.25, 0.5, 1.0, 3.0h of hs and +1, +3, +9, +21h recovery at 25?C),Group Nover/von Koskull-Dêring
X9621.CEL.X9622.CEL	/share/nasc/AtGenExpress_Stress_Treatments_Heat_stress/AtGenExpress_Stress_Treatments_Heat_stress.html	change_temperature;age;organism_part	Roots	At day 16, stress treatment started at 3 hours of light treatment.Heat stress (38?C, samples taken at 0.25, 0.5, 1.0, 3.0h of hs and +1, +3, +9, +21h recovery at 25?C),Group Nover/von Koskull-Dêring
X9711.CEL.X9712.CEL	/share/nasc/AtGenExpress_Stress_Treatments_Heat_stress/AtGenExpress_Stress_Treatments_Heat_stress.html	change_temperature;age;organism_part	Shoots	At day 16, stress treatment started at 3 hours of light treatment.Heat stress (38?C, samples taken at 0.25, 0.5, 1.0, 3.0h of hs and +1, +3, +9, +21h recovery at 25?C),Group Nover/von Koskull-Dêring
X9721.CEL.X9722.CEL	/share/nasc/AtGenExpress_Stress_Treatments_Heat_stress/AtGenExpress_Stress_Treatments_Heat_stress.html	change_temperature;age;organism_part	Roots	At day 16, stress treatment started at 3 hours of light treatment.Heat stress (38?C, samples taken at 0.25, 0.5, 1.0, 3.0h of hs and +1, +3, +9, +21h recovery at 25?C),Group Nover/von Koskull-Dêring
X9811.CEL.X9812.CEL	/share/nasc/AtGenExpress_Stress_Treatments_Heat_stress/AtGenExpress_Stress_Treatments_Heat_stress.html	change_temperature;age;organism_part	Shoots	At day 16, stress treatment started at 3 hours of light treatment.Heat stress (38?C, samples taken at 0.25, 0.5, 1.0, 3.0h of hs and +1, +3, +9, +21h recovery at 25?C),Group Nover/von Koskull-Dêring
X9821.CEL.X9822.CEL	/share/nasc/AtGenExpress_Stress_Treatments_Heat_stress/AtGenExpress_Stress_Treatments_Heat_stress.html	change_temperature;age;organism_part	Roots	At day 16, stress treatment started at 3 hours of light treatment.Heat stress (38?C, samples taken at 0.25, 0.5, 1.0, 3.0h of hs and +1, +3, +9, +21h recovery at 25?C),Group Nover/von Koskull-Dêring
