# Supplementary material for: Identification of novel regulatory modules in dicotyledonous plants using expression data and comparative genomics
Source: Genome Biol. 2006 Nov 7;7(11):R103. doi: 10.1186/gb-2006-7-11-r103 (PMC1794593; doi:10.1186/gb-2006-7-11-r103)
Supplement: Additional data file 6 — Overview of the TFBS identified using two-way clustering [file gb-2006-7-11-r103-S6.xls]

## Sheet: Sheet1
TFBS				Targets
Motif*	NCS**	Known motif	Site***	GO Biological Process or Molecular Function****
kmTnTCGy	5.83174			GO:0009059 macromolecule biosynthesis 2.43E-02 1.4 GO:0008152 metabolism 2.63E-02 1.1 GO:0003824 catalytic activity 9.36E-03 1.1
kCGAwTCn	8.04571			GO:0046907 intracellular transport 3.19E-03 2.2
CGCnnnyC	5.44438			GO:0016740 transferase activity 1.81E-02 1.3 GO:0008152 metabolism 3.18E-02 1.2 GO:0003824 catalytic activity 1.06E-02 1.1
TwnCCGsG	5.42323
GAAnyTTs	5.53392	LE_HSE2	CTAGAAACTTCTCGAG
rGnCnyCT	5.53252			GO:0003735 structural constituent of ribosome 3.03E-02 1.8
TCnsGnsy	12.591	TA_sbp-CMA1c	GCTTATCTGGTCCA	GO:0006412 protein biosynthesis 1.92E-05 1.9 GO:0005198 structural molecule activity 4.65E-04 1.9 GO:0016043 cell organization and biogenesis 1.47E-02 1.8
nykynCGT	5.77187
CyTwCGTT	5.66665	ACGTTBOX	AACGTT
CGAsCnAn	5.31688
yysTCkCC	5.5164	LE_5UTRPy-richstretch	TTTCTCTCCTCTTTTTCCTC	GO:0006412 protein biosynthesis 1.91E-02 1.7
CynAACnA	8.38133	ST_4cl-CMA2a	TCATCACCTAACCA
wTkCwTkA	5.43798			GO:0003824 catalytic activity 2.07E-02 1.2
ATAATCCA	5.86404	AT~I-box-like	acGATAATC
CnGyGnCT	7.52133	OS_motifsI&IIa	TACGTGGCgccaCCGCCGCGCCT	GO:0007049 cell cycle 3.87E-02 2.2
kCwArTGG	10.1386	OS_TGGCA; SORLIP3	GACACCAAGTGGCA; CTCAAGTGA	GO:0016887 ATPase activity 2.11E-02 1.8 GO:0016817 hydrolase activity, acting on acid anhydrides 1.32E-02 1.8 GO:0016818 hydrolase activity, acting on acid anhydrides, in phosphorus-containing anhydrides 1.32E-02 1.8
CkwrmCGk	5.9957	OS_GC-motif	AGCGAGCCG	GO:0000166 nucleotide binding 2.31E-02 1.4
ATmACArr	5.39861	OS_A-box	AATAACAAACTCC
mArTyGnr	8.29134			GO:0046907 intracellular transport 2.49E-02 2.3
sCyCGTyk	5.36723	SA_chs-Unit1	TCATCTGCCCGTCCATC
ykyCGnnA	5.98943			GO:0016070 RNA metabolism 2.54E-02 2.4 GO:0003723 RNA binding 1.51E-02 1.8 GO:0008152 metabolism 2.73E-02 1.2
wTCsGAnr	7.90711	PC_4cl-CMA1b	ATTCCGATAAACT	GO:0006511 ubiquitin-dependent protein catabolism 2.76E-02 2.2 GO:0019941 modification-dependent protein catabolism 3.00E-02 2.2 GO:0008152 metabolism 2.43E-03 1.2
krACGnnC	7.50068	AT_ocs-element	ATCTTATGTCATTGATGACGACCTCC	GO:0016740 transferase activity 3.81E-02 1.3
TnyyTCGC	8.70117	OS_GC-repeat2	GGCCTCGCCACG	GO:0006323 DNA packaging 2.47E-02 3.6 GO:0006325 establishment and/or maintenance of chromatin architecture 2.47E-02 3.6 GO:0007001 chromosome organization and biogenesis (sensu Eukaryota) 2.97E-02 3.5
nAACrrnC	5.54118	PC_P-box	CAACAAACCCCTT
wrrmGCGn	8.7911			GO:0006259 DNA metabolism 7.13E-04 2.4 GO:0008283 cell proliferation 4.43E-02 2.1
CkswGAss	5.91932			GO:0007028 cytoplasm organization and biogenesis 4.38E-02 1.9 GO:0016043 cell organization and biogenesis 1.39E-02 1.7 GO:0008152 metabolism 1.36E-02 1.2
GnCGrsTn	6.38666			GO:0019538 protein metabolism 2.27E-02 1.3 GO:0008152 metabolism 1.13E-02 1.2
sTCTGCrm	5.92823			GO:0016043 cell organization and biogenesis 2.42E-02 1.9
CyGAnACn	5.83628	BO_HSE3	ATTCCTTTCTGAAACGTTC	GO:0003824 catalytic activity 1.79E-02 1.1
kTACrnAA	7.91301	HA_HSE2	GATAAGTACAGAATATTTCAGAA
rmAwAkTA	5.93427			GO:0016798 hydrolase activity, acting on glycosyl bonds 4.89E-02 1.8
sCCTyCmn	6.03378			GO:0008152 metabolism 2.60E-02 1.2 GO:0003824 catalytic activity 2.81E-02 1.1
AywAAAGG	5.94412	OS_P-box	CCTTTTG	GO:0008152 metabolism 1.83E-02 1.2
kryCsGCn	5.81355	AS_RE1	GGGCGCGGAACAAGGATCGGCGCGCCACGCC	GO:0004386 helicase activity 3.40E-02 2.2
TyTAAArk	5.33121			GO:0006807 nitrogen compound metabolism 3.92E-02 3.8
nCksmGnw	6.03896	AS_PE3	CCCATCCGCGCCGGTCA	GO:0042254 ribosome biogenesis and assembly 2.88E-02 2.6 GO:0006412 protein biosynthesis 2.54E-02 1.6 GO:0019538 protein metabolism 1.37E-02 1.3
AnCCnCkn	6.91121			GO:0046907 intracellular transport 1.50E-02 2.1
mTsATTAw	9.81875	GM_Unnamed_5	TGTAATAATATATTTATATT
nAGAAGmC	7.04573			GO:0019941 modification-dependent protein catabolism 3.79E-02 2.0 GO:0016043 cell organization and biogenesis 3.76E-02 1.7 GO:0019538 protein metabolism 2.41E-02 1.3
sCArwTTC	7.54606			GO:0006259 DNA metabolism 2.64E-02 2.1
nyyyCGnT	5.33751	PC_4cl-CMA1b	ATTCCGATAAACT	GO:0003729 mRNA binding 1.02E-02 3.0 GO:0006457 protein folding 1.01E-02 2.0 GO:0019538 protein metabolism 3.12E-03 1.3
GAAGAAAs	7.40316
GAyAAwCA	5.87391	NT_TC-richrepeats3	ATTTTCTTCA	GO:0003824 catalytic activity 5.90E-05 1.2
wAACkAyw	5.92823	OS_AACA_motif	CAACAAACTATATC
yGAGCmnw	6.06295	TA_rbcS-CMA6b	CGGACGTGAGCCATCCCAACCACATCT
* Numbers in parenthesis indicate the number of clusters (containing co-expressed genes) in which the motif was independently identified.
** Network-level conservation score.
*** Residues in bold indicate the matching position between the known motif and the motif found in this study. Known motifs were retrieved from PLACE and PlantCARE (see text for references).
**** Only the first three GO categories according to the highest enrichment score are shown. The enrichment score is shown as number in parenthesis.
