# Supplementary material for: Identification of novel regulatory modules in dicotyledonous plants using expression data and comparative genomics
Source: Genome Biol. 2006 Nov 7;7(11):R103. doi: 10.1186/gb-2006-7-11-r103 (PMC1794593; doi:10.1186/gb-2006-7-11-r103)
Supplement: Additional data file 7 — Overview of the 139 cis-regulatory modules [file gb-2006-7-11-r103-S7.xls]

## Sheet: Revision_filter_modulesGO_E2nam
M	Genes	TFBS	EC	MotifContent	GOlabel	GOtree	GOdes	P	E
2.M213	37	3	0.02	BOXIINTPATPB AT_G-box ST_4cl-CMA2a	GO:0009909	P	regulation of flower development	0.00908253	55.91
2.M404	51	3	0.07	BOXIINTPATPB rATyTGGG NT_E2Fa	GO:0006260	P	DNA replication	0.00153786	38.89
2.M404	51	3	0.07	BOXIINTPATPB rATyTGGG NT_E2Fa	GO:0000067	P	DNA replication and chromosome cycle	0.00321608	31.93
2.M417	57	3	0.06	BOXIINTPATPB rATyTGGG ST_G-box	GO:0000067	P	DNA replication and chromosome cycle	0.00509348	28.44
2.M417	57	3	0.06	BOXIINTPATPB rATyTGGG ST_G-box	GO:0006260	P	DNA replication	0.0024423	34.65
2.M547	78	3	0.11	BOXIINTPATPB NT_E2Fa UP1ATMSD	GO:0006260	P	DNA replication	0.0096999	24.43
2.M554	53	3	0.11	BOXIINTPATPB NT_E2Fa E2F1OSPCNA	GO:0000067	P	DNA replication and chromosome cycle	0.000118465	36.9
2.M554	53	3	0.11	BOXIINTPATPB NT_E2Fa E2F1OSPCNA	GO:0006260	P	DNA replication	0.00210638	35.96
2.M554	53	3	0.11	BOXIINTPATPB NT_E2Fa E2F1OSPCNA	GO:0007049	P	cell cycle	0.000313255	18.89
2.M554	53	3	0.11	BOXIINTPATPB NT_E2Fa E2F1OSPCNA	GO:0008283	P	cell proliferation	0.000781674	16.03
2.M873	28	3	0.05	BOXIINTPATPB wmGTCmAm TyTAAArk	GO:0030001	P	metal ion transport	0.00186972	35.29
2.M967	188	3	0.06	BOXIINTPATPB nmGATyCr kCGAwTCn	GO:0016192	P	vesicle-mediated transport	0.00760936	11.27
2.M973	93	3	0.1	BOXIINTPATPB nmGATyCr TELOBOXATEEF1AA1	GO:0006412	P	protein biosynthesis	0.00291163	5.83
2.M1092	91	3	0.09	BOXIINTPATPB UP1ATMSD E2F1OSPCNA	GO:0007049	P	cell cycle	0.00718018	11
2.M1092	91	3	0.09	BOXIINTPATPB UP1ATMSD E2F1OSPCNA	GO:0000067	P	DNA replication and chromosome cycle	0.00172971	21.49
2.M1092	91	3	0.09	BOXIINTPATPB UP1ATMSD E2F1OSPCNA	GO:0006259	P	DNA metabolism	0.00175591	10.66
2.M1092	91	3	0.09	BOXIINTPATPB UP1ATMSD E2F1OSPCNA	GO:0006260	P	DNA replication	0.000702317	26.18
2.M1102	164	3	0.14	BOXIINTPATPB UP1ATMSD TELOBOXATEEF1AA1	GO:0042254	P	ribosome biogenesis and assembly	0.00164058	11.1
2.M1102	164	3	0.14	BOXIINTPATPB UP1ATMSD TELOBOXATEEF1AA1	GO:0007046	P	ribosome biogenesis	0.00145282	11.32
2.M1102	164	3	0.14	BOXIINTPATPB UP1ATMSD TELOBOXATEEF1AA1	GO:0006412	P	protein biosynthesis	1.55e-08	6.63
2.M1142	164	3	0.07	BOXIINTPATPB UP1ATMSD PC_4cl-CMA1b	GO:0008283	P	cell proliferation	0.00894963	6.91
2.M1142	164	3	0.07	BOXIINTPATPB UP1ATMSD PC_4cl-CMA1b	GO:0007049	P	cell cycle	0.00294346	8.14
2.M1641	39	3	0.07	BOXIINTPATPB E2F1OSPCNA NT_TC-richrepeats3	GO:0046483	P	heterocycle metabolism	0.0096486	23.41
2.M1641	39	3	0.07	BOXIINTPATPB E2F1OSPCNA NT_TC-richrepeats3	GO:0006778	P	porphyrin metabolism	0.00780685	59.02
2.M1663	21	3	0.02	BOXIINTPATPB TTTATGnG mArTyGnr	GO:0009908	P	flower development	0.0064248	60.38
2.M1796	120	3	0.11	BOXIINTPATPB kCGAwTCn TELOBOXATEEF1AA1	GO:0006412	P	protein biosynthesis	0.000150276	5.81
2.M2088	104	3	0.12	BOXIINTPATPB TELOBOXATEEF1AA1 OS_GC-motif	GO:0006412	P	protein biosynthesis	0.00837936	5.16
2.M2558	24	3	0.08	BOXIINTPATPB mArTyGnr ATrrwACA	GO:0007028	P	cytoplasm organization and biogenesis	0.00962377	22.74
2.M2558	24	3	0.08	BOXIINTPATPB mArTyGnr ATrrwACA	GO:0006996	P	organelle organization and biogenesis	0.000532244	48.53
2.M2755	67	3	0.04	BOXIINTPATPB PC_P-box PC_4cl-CMA1b	GO:0042364	P	water-soluble vitamin biosynthesis	0.00886835	59.56
2.M2971	39	3	0.03	BOXIINTPATPB sCCTyCmn ATrrwACA	GO:0009719	P	response to endogenous stimulus	0.00528181	11.09
2.M2971	39	3	0.03	BOXIINTPATPB sCCTyCmn ATrrwACA	GO:0009725	P	response to hormone stimulus	0.000777294	15.67
2.M3458	273	2	0.06	sGCrGAGA NT_E2Fa	GO:0000067	P	DNA replication and chromosome cycle	0.00308538	10.29
2.M3481	71	3	0.09	sGCrGAGA NT_E2Fa TA_sbp-CMA1c	GO:0006259	P	DNA metabolism	0.00442927	11.88
2.M3483	66	3	0.11	sGCrGAGA NT_E2Fa nykynCGT	GO:0000067	P	DNA replication and chromosome cycle	0.00984124	24.07
2.M3495	57	3	0.1	sGCrGAGA NT_E2Fa SA_chs-Unit1	GO:0007049	P	cell cycle	0.00686654	15.45
2.M3495	57	3	0.1	sGCrGAGA NT_E2Fa SA_chs-Unit1	GO:0000067	P	DNA replication and chromosome cycle	0.00473585	28.97
2.M3500	83	3	0.09	sGCrGAGA NT_E2Fa OS_GC-repeat2	GO:0006259	P	DNA metabolism	0.000748276	12.13
2.M3547	38	3	0.04	sGCrGAGA BO_TCA-element3 CGCnnnyC	GO:0006096	P	glycolysis	0.00913742	55.91
2.M3572	20	3	0.02	sGCrGAGA BO_TCA-element3 GTACmwGy	GO:0006092	P	main pathways of carbohydrate metabolism	0.00660481	59.56
2.M3670	72	3	0.04	sGCrGAGA LE_5UTRPy-richstretch wmGTCmAm	GO:0009310	P	amine catabolism	0.00868023	60.66
2.M3944	70	3	0.05	sGCrGAGA OS_GC-motif5 CTGnCTCy	GO:0009310	P	amine catabolism	0.00764393	63.3
2.M3944	70	3	0.05	sGCrGAGA OS_GC-motif5 CTGnCTCy	GO:0009081	P	branched chain family amino acid metabolism	0.00472536	75.96
2.M4007	558	2	0.06	sGCrGAGA UP1ATMSD	GO:0007046	P	ribosome biogenesis	0.00114493	5.64
2.M4007	558	2	0.06	sGCrGAGA UP1ATMSD	GO:0042254	P	ribosome biogenesis and assembly	0.00137371	5.53
2.M4022	77	3	0.08	sGCrGAGA UP1ATMSD TwnCCGsG	GO:0006412	P	protein biosynthesis	0.00404493	6.36
2.M4026	140	3	0.12	sGCrGAGA UP1ATMSD TELOBOXATEEF1AA1	GO:0042254	P	ribosome biogenesis and assembly	2.74e-06	16.51
2.M4026	140	3	0.12	sGCrGAGA UP1ATMSD TELOBOXATEEF1AA1	GO:0007046	P	ribosome biogenesis	2.34e-06	16.84
2.M4026	140	3	0.12	sGCrGAGA UP1ATMSD TELOBOXATEEF1AA1	GO:0016043	P	cell organization and biogenesis	0.00681432	5.36
2.M4026	140	3	0.12	sGCrGAGA UP1ATMSD TELOBOXATEEF1AA1	GO:0006412	P	protein biosynthesis	3.68e-06	6.13
2.M4026	140	3	0.12	sGCrGAGA UP1ATMSD TELOBOXATEEF1AA1	GO:0007028	P	cytoplasm organization and biogenesis	0.000424907	8.77
2.M4027	120	3	0.07	sGCrGAGA UP1ATMSD nykynCGT	GO:0006261	P	DNA-dependent DNA replication	0.00629475	28.41
2.M4029	87	3	0.06	sGCrGAGA UP1ATMSD CGAsCnAn	GO:0006261	P	DNA-dependent DNA replication	0.00184129	38.86
2.M4070	64	3	0.08	sGCrGAGA UP1ATMSD OS_AACA_motif	GO:0006412	P	protein biosynthesis	0.00819558	6.71
2.M4161	107	3	0.05	sGCrGAGA CTGnCTCy CkswGAss	GO:0009064	P	glutamine family amino acid metabolism	0.00747339	68.07
2.M4261	62	3	0.11	sGCrGAGA OS_GTCAdirectrepeat TELOBOXATEEF1AA1	GO:0006412	P	protein biosynthesis	0.00650378	6.92
2.M4950	29	3	0.03	sGCrGAGA rGnCnyCT sTCTGCrm	GO:0006066	P	alcohol metabolism	0.00516422	27.17
2.M4989	88	3	0.06	sGCrGAGA TA_sbp-CMA1c OS_GC-repeat2	GO:0006259	P	DNA metabolism	0.00130616	11.15
2.M4992	79	3	0.05	sGCrGAGA TA_sbp-CMA1c wrrmGCGn	GO:0006259	P	DNA metabolism	0.00817494	10.66
2.M5009	60	3	0.06	sGCrGAGA TA_sbp-CMA1c sCArwTTC	GO:0006997	P	nuclear organization and biogenesis	0.0021045	36.26
2.M5009	60	3	0.06	sGCrGAGA TA_sbp-CMA1c sCArwTTC	GO:0007001	P	chromosome organization and biogenesis (sensu Eukaryota)	0.0021045	36.26
2.M5009	60	3	0.06	sGCrGAGA TA_sbp-CMA1c sCArwTTC	GO:0006325	P	establishment and/or maintenance of chromatin architecture	0.00194976	37.01
2.M5009	60	3	0.06	sGCrGAGA TA_sbp-CMA1c sCArwTTC	GO:0006323	P	DNA packaging	0.00194976	37.01
2.M5020	93	3	0.09	sGCrGAGA TELOBOXATEEF1AA1 LE_5UTRPy-richstretch	GO:0006412	P	protein biosynthesis	0.00320066	5.77
2.M5050	85	3	0.07	sGCrGAGA TELOBOXATEEF1AA1 AS_PE3	GO:0006412	P	protein biosynthesis	0.00984481	5.68
2.M5170	53	3	0.05	sGCrGAGA CGAsCnAn GnCGrsTn	GO:0008283	P	cell proliferation	0.00912323	14.45
2.M5170	53	3	0.05	sGCrGAGA CGAsCnAn GnCGrsTn	GO:0007049	P	cell cycle	0.0042704	17.03
2.M5676	100	3	0.05	sGCrGAGA OS_GC-repeat2 wrrmGCGn	GO:0006259	P	DNA metabolism	0.00284813	9.9
2.M5992	69	3	0.07	sGCrGAGA AS_PE3 AnCCnCkn	GO:0006731	P	coenzyme and prosthetic group metabolism	0.00301678	18.7
2.M6069	410	2	0.04	AT_G-box SREATMSD	GO:0015979	P	photosynthesis	0.00487433	9.82
2.M6081	602	2	0.05	AT_G-box UP1ATMSD	GO:0015979	P	photosynthesis	0.00767876	7.6
2.M6082	245	2	0.03	AT_G-box AykyATwA	GO:0005976	P	polysaccharide metabolism	0.00973711	10.92
2.M6086	573	2	0.03	AT_G-box ST_G-box	GO:0009793	P	embryonic development (sensu Magnoliophyta)	0.00912998	7.36
2.M6086	573	2	0.03	AT_G-box ST_G-box	GO:0048316	P	seed development	0.0014475	8.12
2.M6088	401	2	0.04	AT_G-box CAATBOX1	GO:0015979	P	photosynthesis	0.00430412	10.02
2.M6103	385	2	0.04	AT_G-box CGAsCnAn	GO:0009790	P	embryonic development	0.00272466	8.62
2.M6103	385	2	0.04	AT_G-box CGAsCnAn	GO:0009793	P	embryonic development (sensu Magnoliophyta)	0.000531757	11.03
2.M6103	385	2	0.04	AT_G-box CGAsCnAn	GO:0048316	P	seed development	0.000606543	10.81
2.M6107	414	2	0.04	AT_G-box AT~I-box-like	GO:0015979	P	photosynthesis	0.000512178	11.17
2.M6125	468	2	0.04	AT_G-box BO_HSE3	GO:0048316	P	seed development	2.83e-05	11.14
2.M6125	468	2	0.04	AT_G-box BO_HSE3	GO:0009790	P	embryonic development	0.000180729	8.88
2.M6125	468	2	0.04	AT_G-box BO_HSE3	GO:0009793	P	embryonic development (sensu Magnoliophyta)	2.41e-05	11.37
2.M6144	356	2	0.04	AT_G-box OS_AACA_motif	GO:0015979	P	photosynthesis	0.0020558	11.26
2.M6298	297	2	0.05	rATyTGGG NT_E2Fa	GO:0000067	P	DNA replication and chromosome cycle	0.000561214	10.71
2.M6298	297	2	0.05	rATyTGGG NT_E2Fa	GO:0006259	P	DNA metabolism	0.00428701	5.22
2.M6298	297	2	0.05	rATyTGGG NT_E2Fa	GO:0006260	P	DNA replication	0.00172759	11.42
2.M6298	297	2	0.05	rATyTGGG NT_E2Fa	GO:0007049	P	cell cycle	0.00514139	5.71
2.M6384	220	2	0.03	AT_TATA-box ST_G-box	GO:0019748	P	secondary metabolism	0.00602616	5.54
2.M6450	277	2	0.07	NT_E2Fa OS_GC-motif5	GO:0006260	P	DNA replication	0.00117606	12.12
2.M6450	277	2	0.07	NT_E2Fa OS_GC-motif5	GO:0007049	P	cell cycle	0.00311198	6.07
2.M6450	277	2	0.07	NT_E2Fa OS_GC-motif5	GO:0008283	P	cell proliferation	0.00206474	5.66
2.M6450	277	2	0.07	NT_E2Fa OS_GC-motif5	GO:0000067	P	DNA replication and chromosome cycle	0.00380774	9.95
2.M6451	484	2	0.08	NT_E2Fa UP1ATMSD	GO:0007049	P	cell cycle	5.2e-06	5.93
2.M6451	484	2	0.08	NT_E2Fa UP1ATMSD	GO:0008283	P	cell proliferation	8.86e-06	5.33
2.M6451	484	2	0.08	NT_E2Fa UP1ATMSD	GO:0006261	P	DNA-dependent DNA replication	0.00142806	12.38
2.M6451	484	2	0.08	NT_E2Fa UP1ATMSD	GO:0006260	P	DNA replication	7.66e-06	10.96
2.M6451	484	2	0.08	NT_E2Fa UP1ATMSD	GO:0000067	P	DNA replication and chromosome cycle	5.18e-06	9.82
2.M6460	433	2	0.06	NT_E2Fa E2F1OSPCNA	GO:0006259	P	DNA metabolism	1.25e-05	5.52
2.M6460	433	2	0.06	NT_E2Fa E2F1OSPCNA	GO:0006260	P	DNA replication	0.000257388	10.04
2.M6460	433	2	0.06	NT_E2Fa E2F1OSPCNA	GO:0007049	P	cell cycle	6.48e-06	6.25
2.M6460	433	2	0.06	NT_E2Fa E2F1OSPCNA	GO:0008283	P	cell proliferation	5.11e-05	5.3
2.M6460	433	2	0.06	NT_E2Fa E2F1OSPCNA	GO:0000067	P	DNA replication and chromosome cycle	0.000133396	9.16
2.M6470	335	2	0.1	NT_E2Fa TELOBOXATEEF1AA1	GO:0006259	P	DNA metabolism	0.00227561	5.1
2.M6470	335	2	0.1	NT_E2Fa TELOBOXATEEF1AA1	GO:0000067	P	DNA replication and chromosome cycle	0.000126136	10.79
2.M6470	335	2	0.1	NT_E2Fa TELOBOXATEEF1AA1	GO:0007049	P	cell cycle	6.08e-05	6.65
2.M6470	335	2	0.1	NT_E2Fa TELOBOXATEEF1AA1	GO:0008283	P	cell proliferation	0.000338273	5.64
2.M6471	406	2	0.05	NT_E2Fa nykynCGT	GO:0006281	P	DNA repair	0.00175719	7.69
2.M6471	406	2	0.05	NT_E2Fa nykynCGT	GO:0006974	P	response to DNA damage stimulus	0.00211964	7.5
2.M6475	215	2	0.06	NT_E2Fa ST_4cl-CMA2a	GO:0006259	P	DNA metabolism	0.00154212	6.54
2.M6478	342	2	0.05	NT_E2Fa OS_motifsI&IIa	GO:0007049	P	cell cycle	0.00266612	5.54
2.M6488	403	2	0.06	NT_E2Fa OS_GC-repeat2	GO:0006259	P	DNA metabolism	2.74e-05	5.56
2.M6489	257	2	0.05	NT_E2Fa PC_P-box	GO:0000067	P	DNA replication and chromosome cycle	0.00235934	10.73
2.M6491	415	2	0.06	NT_E2Fa wrrmGCGn	GO:0007049	P	cell cycle	0.00077374	5.26
2.M6502	347	2	0.06	NT_E2Fa AS_RE1	GO:0007049	P	cell cycle	0.0033976	5.4
2.M6502	347	2	0.06	NT_E2Fa AS_RE1	GO:0006261	P	DNA-dependent DNA replication	0.0023008	14.91
2.M6502	347	2	0.06	NT_E2Fa AS_RE1	GO:0006260	P	DNA replication	0.00452687	9.81
2.M6502	347	2	0.06	NT_E2Fa AS_RE1	GO:0000067	P	DNA replication and chromosome cycle	0.00167819	9.2
2.M6502	347	2	0.06	NT_E2Fa AS_RE1	GO:0006259	P	DNA metabolism	0.000118988	5.71
2.M6509	281	2	0.05	NT_E2Fa sCArwTTC	GO:0006259	P	DNA metabolism	0.002661	5.5
2.M6611	533	2	0.08	GAnCnkmG TELOBOXATEEF1AA1	GO:0007046	P	ribosome biogenesis	0.00331225	5.53
2.M6611	533	2	0.08	GAnCnkmG TELOBOXATEEF1AA1	GO:0042254	P	ribosome biogenesis and assembly	0.00391465	5.42
2.M6661	722	2	0.06	LE_5UTRPy-richstretch UP1ATMSD	GO:0005996	P	monosaccharide metabolism	0.00378801	5.02
2.M6661	722	2	0.06	LE_5UTRPy-richstretch UP1ATMSD	GO:0019318	P	hexose metabolism	0.00179244	5.46
2.M6678	376	2	0.04	LE_5UTRPy-richstretch rGnCnyCT	GO:0046486	P	glycerolipid metabolism	0.000554334	20.12
2.M6678	376	2	0.04	LE_5UTRPy-richstretch rGnCnyCT	GO:0006071	P	glycerol metabolism	0.000437174	21.13
2.M6678	376	2	0.04	LE_5UTRPy-richstretch rGnCnyCT	GO:0006638	P	neutral lipid metabolism	0.000554334	20.12
2.M6678	376	2	0.04	LE_5UTRPy-richstretch rGnCnyCT	GO:0006639	P	acylglycerol metabolism	0.000554334	20.12
2.M6678	376	2	0.04	LE_5UTRPy-richstretch rGnCnyCT	GO:0006641	P	triacylglycerol metabolism	0.000554334	20.12
2.M6678	376	2	0.04	LE_5UTRPy-richstretch rGnCnyCT	GO:0006662	P	glycerol ether metabolism	0.000554334	20.12
2.M6678	376	2	0.04	LE_5UTRPy-richstretch rGnCnyCT	GO:0019751	P	polyol metabolism	0.00228536	15.09
2.M6823	309	2	0.05	CR_MSA-like OS_motifsI&IIa	GO:0008283	P	cell proliferation	0.00482145	5.16
2.M6823	309	2	0.05	CR_MSA-like OS_motifsI&IIa	GO:0000074	P	regulation of progression through cell cycle	0.00684862	9.06
2.M6823	309	2	0.05	CR_MSA-like OS_motifsI&IIa	GO:0007049	P	cell cycle	0.00679416	5.52
2.M6825	572	2	0.05	CR_MSA-like OS_GC-motif	GO:0000074	P	regulation of progression through cell cycle	0.00144562	6.96
2.M6835	261	2	0.04	CR_MSA-like GTACmwGy	GO:0008283	P	cell proliferation	0.00725876	5.44
2.M6881	455	2	0.09	nmGATyCr TELOBOXATEEF1AA1	GO:0042254	P	ribosome biogenesis and assembly	2.38e-05	7.42
2.M6881	455	2	0.09	nmGATyCr TELOBOXATEEF1AA1	GO:0007046	P	ribosome biogenesis	1.93e-05	7.57
2.M6913	406	2	0.05	nmGATyCr AS_RE1	GO:0006944	P	membrane fusion	0.00564892	12.68
2.M6927	591	2	0.07	OS_GC-motif5 UP1ATMSD	GO:0042254	P	ribosome biogenesis and assembly	0.00231995	5.24
2.M6927	591	2	0.07	OS_GC-motif5 UP1ATMSD	GO:0007046	P	ribosome biogenesis	0.00193808	5.34
2.M6964	336	2	0.06	OS_GC-motif5 OS_GC-repeat2	GO:0006259	P	DNA metabolism	0.00248744	5.05
2.M6999	337	2	0.05	UP1ATMSD rkTCAwGm	GO:0007046	P	ribosome biogenesis	0.00320403	7.02
2.M6999	337	2	0.05	UP1ATMSD rkTCAwGm	GO:0042254	P	ribosome biogenesis and assembly	0.00370406	6.88
2.M7000	578	2	0.07	UP1ATMSD E2F1OSPCNA	GO:0000067	P	DNA replication and chromosome cycle	0.00172797	6.81
2.M7000	578	2	0.07	UP1ATMSD E2F1OSPCNA	GO:0006260	P	DNA replication	0.000364284	8.3
2.M7001	631	2	0.06	UP1ATMSD TTTATGnG	GO:0007046	P	ribosome biogenesis	4e-06	6.67
2.M7001	631	2	0.06	UP1ATMSD TTTATGnG	GO:0042254	P	ribosome biogenesis and assembly	8.21e-07	6.95
2.M7003	663	2	0.07	UP1ATMSD kmTnTCGy	GO:0042254	P	ribosome biogenesis and assembly	0.000281981	5.47
2.M7003	663	2	0.07	UP1ATMSD kmTnTCGy	GO:0007046	P	ribosome biogenesis	0.000228623	5.58
2.M7006	433	2	0.07	UP1ATMSD TwnCCGsG	GO:0007046	P	ribosome biogenesis	1.04e-05	7.99
2.M7006	433	2	0.07	UP1ATMSD TwnCCGsG	GO:0042254	P	ribosome biogenesis and assembly	1.28e-05	7.84
2.M7007	526	2	0.07	UP1ATMSD LE_HSE2	GO:0007046	P	ribosome biogenesis	0.000548614	6.08
2.M7007	526	2	0.07	UP1ATMSD LE_HSE2	GO:0042254	P	ribosome biogenesis and assembly	0.000660218	5.96
2.M7008	541	2	0.08	UP1ATMSD rGnCnyCT	GO:0007046	P	ribosome biogenesis	4.7e-07	7.8
2.M7008	541	2	0.08	UP1ATMSD rGnCnyCT	GO:0007028	P	cytoplasm organization and biogenesis	3.52e-06	5.08
2.M7008	541	2	0.08	UP1ATMSD rGnCnyCT	GO:0042254	P	ribosome biogenesis and assembly	6.05e-07	7.65
2.M7009	588	2	0.07	UP1ATMSD TA_sbp-CMA1c	GO:0042254	P	ribosome biogenesis and assembly	0.000383046	5.75
2.M7009	588	2	0.07	UP1ATMSD TA_sbp-CMA1c	GO:0007046	P	ribosome biogenesis	0.00169767	5.42
2.M7010	851	2	0.13	UP1ATMSD TELOBOXATEEF1AA1	GO:0042254	P	ribosome biogenesis and assembly	1.08e-26	12.86
2.M7010	851	2	0.13	UP1ATMSD TELOBOXATEEF1AA1	GO:0006412	P	protein biosynthesis	3.41e-52	7.16
2.M7010	851	2	0.13	UP1ATMSD TELOBOXATEEF1AA1	GO:0006414	P	translational elongation	0.00110809	10.86
2.M7010	851	2	0.13	UP1ATMSD TELOBOXATEEF1AA1	GO:0007028	P	cytoplasm organization and biogenesis	3.22e-20	7.32
2.M7010	851	2	0.13	UP1ATMSD TELOBOXATEEF1AA1	GO:0007046	P	ribosome biogenesis	5.74e-26	12.8
2.M7014	593	2	0.07	UP1ATMSD LE_5UTRPy-richstretch	GO:0007046	P	ribosome biogenesis	0.00036366	5.79
2.M7014	593	2	0.07	UP1ATMSD LE_5UTRPy-richstretch	GO:0042254	P	ribosome biogenesis and assembly	0.00044305	5.68
2.M7018	576	2	0.07	UP1ATMSD OS_motifsI&IIa	GO:0007046	P	ribosome biogenesis	0.00744201	5.04
2.M7023	557	2	0.06	UP1ATMSD SA_chs-Unit1	GO:0007046	P	ribosome biogenesis	0.00106691	5.68
2.M7023	557	2	0.06	UP1ATMSD SA_chs-Unit1	GO:0042254	P	ribosome biogenesis and assembly	0.00128048	5.57
2.M7032	753	2	0.06	UP1ATMSD CkswGAss	GO:0007046	P	ribosome biogenesis	3.84e-08	6.99
2.M7032	753	2	0.06	UP1ATMSD CkswGAss	GO:0042254	P	ribosome biogenesis and assembly	5.21e-08	6.86
2.M7034	391	2	0.06	UP1ATMSD sTCTGCrm	GO:0007046	P	ribosome biogenesis	0.000222693	7.41
2.M7034	391	2	0.06	UP1ATMSD sTCTGCrm	GO:0042254	P	ribosome biogenesis and assembly	0.000265824	7.26
2.M7035	570	2	0.06	UP1ATMSD BO_HSE3	GO:0006414	P	translational elongation	0.00889858	12.05
2.M7036	529	2	0.05	UP1ATMSD mGnCAAAG	GO:0042254	P	ribosome biogenesis and assembly	0.00411973	5.39
2.M7042	675	2	0.07	UP1ATMSD AS_RE1	GO:0007046	P	ribosome biogenesis	0.00029023	5.46
2.M7042	675	2	0.07	UP1ATMSD AS_RE1	GO:0042254	P	ribosome biogenesis and assembly	0.000357592	5.36
2.M7044	525	2	0.07	UP1ATMSD AS_PE3	GO:0007028	P	cytoplasm organization and biogenesis	2.03e-06	5.26
2.M7044	525	2	0.07	UP1ATMSD AS_PE3	GO:0007046	P	ribosome biogenesis	2.92e-07	8.07
2.M7044	525	2	0.07	UP1ATMSD AS_PE3	GO:0042254	P	ribosome biogenesis and assembly	4.98e-08	8.41
2.M7048	716	2	0.06	UP1ATMSD nAGAAGmC	GO:0007046	P	ribosome biogenesis	2.05e-05	5.9
2.M7048	716	2	0.06	UP1ATMSD nAGAAGmC	GO:0042254	P	ribosome biogenesis and assembly	2.6e-05	5.79
2.M7051	665	2	0.06	UP1ATMSD GAAGAAAs	GO:0042254	P	ribosome biogenesis and assembly	0.00145849	5.06
2.M7052	440	2	0.05	UP1ATMSD ATrrwACA	GO:0007046	P	ribosome biogenesis	0.00417822	5.98
2.M7052	440	2	0.05	UP1ATMSD ATrrwACA	GO:0042254	P	ribosome biogenesis and assembly	0.000808779	6.45
2.M7074	199	2	0.03	AykyATwA nykynCGT	GO:0006073	P	glucan metabolism	0.00542873	17.59
2.M7196	534	2	0.08	TsTCGnTT TELOBOXATEEF1AA1	GO:0007046	P	ribosome biogenesis	0.00373119	5.46
2.M7196	534	2	0.08	TsTCGnTT TELOBOXATEEF1AA1	GO:0042254	P	ribosome biogenesis and assembly	0.00440747	5.35
2.M7206	489	2	0.04	TsTCGnTT OS_GC-motif	GO:0006790	P	sulfur metabolism	0.0030269	8.64
2.M7268	165	2	0.04	OS_GTCAdirectrepeat mArTyGnr	GO:0006511	P	ubiquitin-dependent protein catabolism	0.00744502	7.1
2.M7268	165	2	0.04	OS_GTCAdirectrepeat mArTyGnr	GO:0019941	P	modification-dependent protein catabolism	0.00772776	7.06
2.M7270	226	2	0.05	OS_GTCAdirectrepeat ykyCGnnA	GO:0006396	P	RNA processing	0.00488494	9.43
2.M7270	226	2	0.05	OS_GTCAdirectrepeat ykyCGnnA	GO:0016070	P	RNA metabolism	0.00311905	6.91
2.M7541	433	2	0.1	E2F1OSPCNA TELOBOXATEEF1AA1	GO:0007046	P	ribosome biogenesis	0.00294545	6.24
2.M7541	433	2	0.1	E2F1OSPCNA TELOBOXATEEF1AA1	GO:0042254	P	ribosome biogenesis and assembly	0.00344538	6.11
2.M7595	391	2	0.09	TTTATGnG TELOBOXATEEF1AA1	GO:0007046	P	ribosome biogenesis	0.000206864	7.46
2.M7595	391	2	0.09	TTTATGnG TELOBOXATEEF1AA1	GO:0042254	P	ribosome biogenesis and assembly	3.32e-05	7.98
2.M7607	154	2	0.05	TTTATGnG mArTyGnr	GO:0009908	P	flower development	0.000862533	16.79
2.M7629	260	2	0.04	TTTATGnG AS_PE3	GO:0042254	P	ribosome biogenesis and assembly	0.000475943	8.92
2.M7629	260	2	0.04	TTTATGnG AS_PE3	GO:0007028	P	cytoplasm organization and biogenesis	0.00943716	5.27
2.M7629	260	2	0.04	TTTATGnG AS_PE3	GO:0007046	P	ribosome biogenesis	0.0035489	8.09
2.M7700	577	2	0.08	kmTnTCGy TELOBOXATEEF1AA1	GO:0007046	P	ribosome biogenesis	0.00140967	5.52
2.M7700	577	2	0.08	kmTnTCGy TELOBOXATEEF1AA1	GO:0042254	P	ribosome biogenesis and assembly	0.00168982	5.41
2.M7801	475	2	0.08	CGCnnnyC TELOBOXATEEF1AA1	GO:0000067	P	DNA replication and chromosome cycle	0.00196958	7.65
2.M7850	388	2	0.08	TwnCCGsG TELOBOXATEEF1AA1	GO:0007046	P	ribosome biogenesis	0.00756719	6.27
2.M7850	388	2	0.08	TwnCCGsG TELOBOXATEEF1AA1	GO:0042254	P	ribosome biogenesis and assembly	0.00872174	6.15
2.M7891	349	2	0.04	TwnCCGsG GAAGAAAs	GO:0006886	P	intracellular protein transport	0.00678909	5.56
2.M7898	475	2	0.1	LE_HSE2 TELOBOXATEEF1AA1	GO:0007046	P	ribosome biogenesis	0.0012055	6.18
2.M7898	475	2	0.1	LE_HSE2 TELOBOXATEEF1AA1	GO:0042254	P	ribosome biogenesis and assembly	0.00143066	6.06
2.M7910	212	2	0.05	LE_HSE2 mArTyGnr	GO:0015031	P	protein transport	0.00357	6.76
2.M7945	355	2	0.11	rGnCnyCT TELOBOXATEEF1AA1	GO:0006412	P	protein biosynthesis	6.25e-12	5.21
2.M7945	355	2	0.11	rGnCnyCT TELOBOXATEEF1AA1	GO:0007028	P	cytoplasm organization and biogenesis	0.000198278	5.46
2.M7945	355	2	0.11	rGnCnyCT TELOBOXATEEF1AA1	GO:0007046	P	ribosome biogenesis	9.66e-06	8.98
2.M7945	355	2	0.11	rGnCnyCT TELOBOXATEEF1AA1	GO:0042254	P	ribosome biogenesis and assembly	1.18e-05	8.8
2.M7985	344	2	0.05	rGnCnyCT PC_4cl-CMA1b	GO:0007046	P	ribosome biogenesis	0.00335428	6.97
2.M7985	344	2	0.05	rGnCnyCT PC_4cl-CMA1b	GO:0042254	P	ribosome biogenesis and assembly	0.00387718	6.84
2.M7991	472	2	0.09	TA_sbp-CMA1c TELOBOXATEEF1AA1	GO:0043037	P	translation	0.000690003	5.35
2.M7991	472	2	0.09	TA_sbp-CMA1c TELOBOXATEEF1AA1	GO:0006413	P	translational initiation	0.00285974	8.68
2.M8001	434	2	0.05	TA_sbp-CMA1c OS_GC-motif	GO:0006323	P	DNA packaging	0.00850656	8.95
2.M8001	434	2	0.05	TA_sbp-CMA1c OS_GC-motif	GO:0006325	P	establishment and/or maintenance of chromatin architecture	0.00850656	8.95
2.M8001	434	2	0.05	TA_sbp-CMA1c OS_GC-motif	GO:0006997	P	nuclear organization and biogenesis	0.00956816	8.76
2.M8001	434	2	0.05	TA_sbp-CMA1c OS_GC-motif	GO:0007001	P	chromosome organization and biogenesis (sensu Eukaryota)	0.00956816	8.76
2.M8009	445	2	0.05	TA_sbp-CMA1c OS_GC-repeat2	GO:0006259	P	DNA metabolism	8.98e-05	5.07
2.M8012	431	2	0.05	TA_sbp-CMA1c wrrmGCGn	GO:0006259	P	DNA metabolism	1.21e-05	5.53
2.M8030	390	2	0.04	TA_sbp-CMA1c sCArwTTC	GO:0006323	P	DNA packaging	3.84e-05	12.83
2.M8030	390	2	0.04	TA_sbp-CMA1c sCArwTTC	GO:0006325	P	establishment and/or maintenance of chromatin architecture	3.84e-05	12.83
2.M8030	390	2	0.04	TA_sbp-CMA1c sCArwTTC	GO:0006997	P	nuclear organization and biogenesis	4.48e-05	12.56
2.M8030	390	2	0.04	TA_sbp-CMA1c sCArwTTC	GO:0007001	P	chromosome organization and biogenesis (sensu Eukaryota)	4.48e-05	12.56
2.M8030	390	2	0.04	TA_sbp-CMA1c sCArwTTC	GO:0016568	P	chromatin modification	0.00125618	17.1
2.M8030	390	2	0.04	TA_sbp-CMA1c sCArwTTC	GO:0006259	P	DNA metabolism	0.000467449	5.06
2.M8039	387	2	0.08	TELOBOXATEEF1AA1 CGAsCnAn	GO:0042254	P	ribosome biogenesis and assembly	0.00158468	6.7
2.M8039	387	2	0.08	TELOBOXATEEF1AA1 CGAsCnAn	GO:0043037	P	translation	0.00307009	5.49
2.M8039	387	2	0.08	TELOBOXATEEF1AA1 CGAsCnAn	GO:0007046	P	ribosome biogenesis	0.00869591	6.15
2.M8040	468	2	0.1	TELOBOXATEEF1AA1 LE_5UTRPy-richstretch	GO:0042254	P	ribosome biogenesis and assembly	3.28e-05	7.21
2.M8040	468	2	0.1	TELOBOXATEEF1AA1 LE_5UTRPy-richstretch	GO:0007046	P	ribosome biogenesis	0.000180457	6.79
2.M8051	397	2	0.07	TELOBOXATEEF1AA1 PC_4cl-CMA1b	GO:0043037	P	translation	0.00353059	5.4
2.M8058	573	2	0.08	TELOBOXATEEF1AA1 CkswGAss	GO:0007046	P	ribosome biogenesis	0.00657835	5.12
2.M8058	573	2	0.08	TELOBOXATEEF1AA1 CkswGAss	GO:0042254	P	ribosome biogenesis and assembly	0.00775029	5.02
2.M8059	378	2	0.1	TELOBOXATEEF1AA1 GnCGrsTn	GO:0042254	P	ribosome biogenesis and assembly	0.00772588	6.25
2.M8060	333	2	0.08	TELOBOXATEEF1AA1 sTCTGCrm	GO:0043037	P	translation	0.00445083	5.85
2.M8070	437	2	0.08	TELOBOXATEEF1AA1 AS_PE3	GO:0006413	P	translational initiation	0.00164412	9.39
2.M8070	437	2	0.08	TELOBOXATEEF1AA1 AS_PE3	GO:0007028	P	cytoplasm organization and biogenesis	3e-06	5.72
2.M8070	437	2	0.08	TELOBOXATEEF1AA1 AS_PE3	GO:0007046	P	ribosome biogenesis	1.44e-06	8.55
2.M8070	437	2	0.08	TELOBOXATEEF1AA1 AS_PE3	GO:0042254	P	ribosome biogenesis and assembly	2.54e-08	9.58
2.M8070	437	2	0.08	TELOBOXATEEF1AA1 AS_PE3	GO:0043037	P	translation	0.000299072	5.79
2.M8070	437	2	0.08	TELOBOXATEEF1AA1 AS_PE3	GO:0006412	P	protein biosynthesis	1.88e-16	5.5
2.M8073	394	2	0.07	TELOBOXATEEF1AA1 mkTTGACT	GO:0042254	P	ribosome biogenesis and assembly	0.00173089	6.63
2.M8073	394	2	0.07	TELOBOXATEEF1AA1 mkTTGACT	GO:0007046	P	ribosome biogenesis	0.00147605	6.77
2.M8074	467	2	0.09	TELOBOXATEEF1AA1 nAGAAGmC	GO:0007046	P	ribosome biogenesis	0.00102808	6.29
2.M8074	467	2	0.09	TELOBOXATEEF1AA1 nAGAAGmC	GO:0042254	P	ribosome biogenesis and assembly	0.000195249	6.73
2.M8079	425	2	0.08	TELOBOXATEEF1AA1 NT_TC-richrepeats3	GO:0043037	P	translation	0.00627867	5.07
2.M8081	390	2	0.08	TELOBOXATEEF1AA1 TA_rbcS-CMA6b	GO:0043037	P	translation	0.000508861	6.02
2.M8186	493	2	0.05	CGAsCnAn wrrmGCGn	GO:0006281	P	DNA repair	0.00824082	6.29
2.M8186	493	2	0.05	CGAsCnAn wrrmGCGn	GO:0006974	P	response to DNA damage stimulus	0.00987427	6.13
2.M8255	270	2	0.04	ST_4cl-CMA2a OS_TGGCA	GO:0007622	P	rhythmic behavior	0.0015462	24.44
2.M8255	270	2	0.04	ST_4cl-CMA2a OS_TGGCA	GO:0007610	P	behavior	0.0015462	24.44
2.M8255	270	2	0.04	ST_4cl-CMA2a OS_TGGCA	GO:0007623	P	circadian rhythm	0.0015462	24.44
2.M8470	435	2	0.05	OS_GC-motif sCArwTTC	GO:0006325	P	establishment and/or maintenance of chromatin architecture	0.000989341	10.15
2.M8470	435	2	0.05	OS_GC-motif sCArwTTC	GO:0006997	P	nuclear organization and biogenesis	0.00113259	9.95
2.M8470	435	2	0.05	OS_GC-motif sCArwTTC	GO:0007001	P	chromosome organization and biogenesis (sensu Eukaryota)	0.00113259	9.95
2.M8470	435	2	0.05	OS_GC-motif sCArwTTC	GO:0006323	P	DNA packaging	0.000989341	10.15
2.M8513	212	2	0.05	mArTyGnr PC_4cl-CMA1b	GO:0006511	P	ubiquitin-dependent protein catabolism	0.00561527	6.36
2.M8513	212	2	0.05	mArTyGnr PC_4cl-CMA1b	GO:0019941	P	modification-dependent protein catabolism	0.0058502	6.32
2.M8592	226	2	0.05	ykyCGnnA OS_P-box	GO:0046907	P	intracellular transport	0.00726912	5.41
2.M8715	610	2	0.05	OS_GC-repeat2 PC_4cl-CMA1b	GO:0007001	P	chromosome organization and biogenesis (sensu Eukaryota)	0.00170988	7.98
2.M8715	610	2	0.05	OS_GC-repeat2 PC_4cl-CMA1b	GO:0006997	P	nuclear organization and biogenesis	0.00170988	7.98
2.M8715	610	2	0.05	OS_GC-repeat2 PC_4cl-CMA1b	GO:0006323	P	DNA packaging	0.00147736	8.14
2.M8715	610	2	0.05	OS_GC-repeat2 PC_4cl-CMA1b	GO:0006325	P	establishment and/or maintenance of chromatin architecture	0.00147736	8.14
2.M8755	271	2	0.04	GTACmwGy yCATTTAT	GO:0040007	P	growth	0.00725878	7.28
2.M9019	350	2	0.05	AnCCnCkn nAGAAGmC	GO:0007046	P	ribosome biogenesis	0.00410633	6.79
2.M9019	350	2	0.05	AnCCnCkn nAGAAGmC	GO:0042254	P	ribosome biogenesis and assembly	0.00474324	6.66
