# Supplementary material for: Identification of novel regulatory modules in dicotyledonous plants using expression data and comparative genomics
Source: Genome Biol. 2006 Nov 7;7(11):R103. doi: 10.1186/gb-2006-7-11-r103 (PMC1794593; doi:10.1186/gb-2006-7-11-r103)
Supplement: Additional data file 8 — The white boxes denote the cumulative fraction [file gb-2006-7-11-r103-S8.xls]

## Sheet: Sheet1
Conservation of motif order and distance for cis-regulatory modules in Arabidopsis.
Module	# conserved targets	Order (ATG upstream)	Order conservation (%)	Distance (st. dev.)	Comment
2.M4007	5	sGCrGAGA --- UP1ATMSD	75	68 (40)**
2.M6086	6	yyACrGT --- AT_G-box	50	248 (294)	overlapping TFBSs (1/5)
2.M6107	5	AT~I-box-like --- AT_G-box	60	289 (121)
2.M6451	6	UP1ATMSD --- NT_E2Fa	83.3333	250 (330)
2.M6460	11	E2F1OSPCNA --- NT_E2Fa	63.6364	62 (77)**	overlapping TFBSs (4/11)
2.M6470	5	NT_E2Fa --- TELOBOXATEEF1AA1	60	92 (99)**
2.M6478	5	OS_motifsI&IIa --- NT_E2Fa	80	46 (46)**	overlapping TFBSs (1/5)
2.M6488	7	NT_E2Fa --- OS_GC-repeat2	57.1429	264 (275)
2.M6491	9	wrrmGCGn --- NT_E2Fa	66.6667	80 (99)**	overlapping TFBSs (1/9)
2.M6825	7	OS_GC-motif --- CR_MSA-like	42.86	44 (86)**	overlapping TFBSs (5/7)
2.M7000	5	E2F1OSPCNA --- UP1ATMSD	100	190 (110)
2.M7001	5	UP1ATMSD --- TTTATGnG	100	272 (291)
2.M7003	10	UP1ATMSD --- kmTnTCGy	50	184 (140)*
2.M7008	6	UP1ATMSD --- rGnCnyCT	60	78 (76)**
2.M7010	11	TELOBOXATEEF1AA1 --- UP1ATMSD	81.82	183 (143)*
2.M7032	8	UP1ATMSD --- CkswGAss	62.5	291 (305)
2.M7042	6	AS_RE1 --- UP1ATMSD	66.6667	167 (127)*
2.M7048	6	UP1ATMSD --- nAGAAGmC	60	251 (370)	overlapping TFBSs (1/6)
2.M7051	7	GAAGAAAs --- UP1ATMSD	71.43	292 (212)
2.M7541	6	TELOBOXATEEF1AA1 --- E2F1OSPCNA	66.6667	248 (219)
2.M7595	8	TELOBOXATEEF1AA1 --- TTTATGnG	87.5	627 (244)
2.M7700	6	TELOBOXATEEF1AA1 --- kmTnTCGy	66.6667	370 (319)
2.M7991	7	TELOBOXATEEF1AA1 --- TA_sbp-CMA1c	57.1429	189 (177)
2.M8001	7	OS_GC-motif --- TA_sbp-CMA1c	85.71	275 (258)
2.M8012	7	wrrmGCGn --- TA_sbp-CMA1c	71.4286	229 (238)	overlapping TFBSs (1/7)
2.M8039	5	TELOBOXATEEF1AA1 --- CGAsCnAn	60	250 (328)
2.M8058	8	TELOBOXATEEF1AA1 --- CkswGAss	75	303 (274)
2.M8070	5	TELOBOXATEEF1AA1 --- AS_PE3	80	311 (352)
2.M8073	6	TELOBOXATEEF1AA1 --- ZM_O2-site	83.3333	295 (224)
2.M8186	5	wrrmGCGn --- CGAsCnAn	60	167 (295)*	overlapping TFBSs (2/5)
Distance between motifs is measured in bp.
Asterisks indicate whether the distribution of motif distances is significantly different from a random distribution (Mann-Whitney U-test) * p-value<0.05 ** p-value<0.01
